# Supplementary material for: 3-(2-Fluoro­phen­yl)-6-(phenoxy­meth­yl)-1,2,4-triazolo[3,4-b][1,3,4]thia­diazole
Source: Acta Crystallogr Sect E Struct Rep Online. 2008 Mar 12;64(Pt 4):o700. doi: 10.1107/S1600536808003917 (PMC2961052; doi:10.1107/S1600536808003917)
Supplement: Supplementary file 2 [file e-64-0o700-Isup2.hkl]

# 
# h,k,l, Fc-squared, Fo-squared, sigma(Fo-squared) and status flag 
# 
data_I
_shelx_title ' ltm213 in P 21/n' 
_shelx_refln_list_code          4 
_shelx_F_calc_maximum      320.27 
_exptl_crystal_F_000       672.00 
_reflns_d_resolution_high  0.8207 
 
loop_ 
 _symmetry_equiv_pos_as_xyz 
 'x, y, z' 
 '-x+1/2, y+1/2, -z+1/2' 
 '-x, -y, -z' 
 'x-1/2, -y-1/2, z-1/2' 
 
_cell_length_a    10.8551 
_cell_length_b    12.1899 
_cell_length_c    11.6667 
_cell_angle_alpha  90.000 
_cell_angle_beta  110.857 
_cell_angle_gamma  90.000 
 
_shelx_F_squared_multiplier     1.000 
 
loop_ 
 _refln_index_h 
 _refln_index_k 
 _refln_index_l 
 _refln_F_squared_calc 
 _refln_F_squared_meas 
 _refln_F_squared_sigma 
 _refln_observed_status 
   2   0   0     3191.32     3803.18     56.00 o 
   4   0   0      689.94      958.63     11.09 o 
   6   0   0     1212.15     1537.44     18.05 o 
   8   0   0      510.21      506.98      8.15 o 
  10   0   0      182.65      153.12      4.02 o 
  12   0   0       15.21       14.86      0.83 o 
   1   1   0       51.27       48.14      0.83 o 
   2   1   0     1015.94     1087.07     11.64 o 
   3   1   0    13436.40    16268.72    200.79 o 
   4   1   0       66.89       68.60      1.67 o 
   5   1   0        0.85        4.07      0.45 o 
   6   1   0      476.45      579.15      8.21 o 
   7   1   0       22.60       27.62      1.29 o 
   8   1   0        6.78        7.83      0.89 o 
   9   1   0       68.19       62.68      2.12 o 
  10   1   0      151.24      121.41      3.50 o 
  11   1   0      161.88      142.53      3.59 o 
  12   1   0       87.99       79.23      2.18 o 
   0   2   0    19135.60    17604.94    201.24 o 
   1   2   0     1940.93     1502.73     15.86 o 
   2   2   0     2712.98     3007.25     31.09 o 
   3   2   0      697.08      754.89      8.77 o 
   4   2   0        5.37        5.28      0.42 o 
   5   2   0      738.89      804.88     10.11 o 
   6   2   0      145.11      144.14      3.31 o 
   7   2   0      138.05      151.32      3.74 o 
   8   2   0       52.24       51.36      1.85 o 
   9   2   0       38.81       37.48      1.64 o 
  10   2   0       10.57        7.21      0.81 o 
  11   2   0       31.14       27.14      1.28 o 
  12   2   0        5.71        8.20      0.61 o 
   1   3   0      895.72      677.94      7.88 o 
   2   3   0      865.76      774.84      8.95 o 
   3   3   0       11.85       18.43      0.68 o 
   4   3   0       43.78       54.14      1.57 o 
   5   3   0      377.93      374.28      5.71 o 
   6   3   0        1.77        3.30      0.60 o 
   7   3   0       11.66       11.59      0.95 o 
   8   3   0       14.56       15.48      1.11 o 
   9   3   0       53.01       49.31      1.86 o 
  10   3   0        4.71        5.30      0.68 o 
  11   3   0       60.39       46.63      1.65 o 
  12   3   0        0.17        0.52      0.52 o 
   0   4   0       10.47       12.97      0.50 o 
   1   4   0      646.72      626.69      7.55 o 
   2   4   0        2.59        2.84      0.31 o 
   3   4   0      347.18      354.14      5.09 o 
   4   4   0      952.87      902.09     11.06 o 
   5   4   0        3.73        4.27      0.51 o 
   6   4   0       18.97       13.88      0.91 o 
   7   4   0      128.69      120.48      3.40 o 
   8   4   0      512.82      529.12      8.88 o 
   9   4   0        0.96        3.46      0.60 o 
  10   4   0      116.94      110.09      3.26 o 
  11   4   0        4.76        4.99      0.67 o 
   1   5   0      175.70      155.08      2.78 o 
   2   5   0      125.64      105.02      2.42 o 
   3   5   0     1361.67     1255.17     14.74 o 
   4   5   0        6.72       17.33      0.89 o 
   5   5   0     1481.44     1533.54     18.19 o 
   6   5   0      118.78      109.07      3.07 o 
   7   5   0     1451.12     1466.54     18.50 o 
   8   5   0       20.02       26.09      1.44 o 
   9   5   0        0.75        0.90      0.61 o 
  10   5   0      110.15       97.76      2.50 o 
  11   5   0        1.27        2.04      0.52 o 
   0   6   0     1160.40     1346.67     15.32 o 
   1   6   0      864.75      980.40     11.71 o 
   2   6   0      159.09      128.91      2.94 o 
   3   6   0     1366.70     1128.35     13.89 o 
   4   6   0      565.19      538.80      7.91 o 
   5   6   0      702.86      662.85      9.51 o 
   6   6   0        0.01        0.39      0.73 o 
   7   6   0        0.60        1.10      0.70 o 
   8   6   0      487.15      451.02      8.05 o 
   9   6   0       52.66       46.39      1.85 o 
  10   6   0        1.94        1.90      0.59 o 
  11   6   0        2.92        3.01      0.53 o 
   1   7   0       27.84       26.36      1.03 o 
   2   7   0     2472.04     2247.92     25.41 o 
   3   7   0        9.48        7.64      0.71 o 
   4   7   0       14.75       21.18      1.12 o 
   5   7   0       52.55       54.27      1.83 o 
   6   7   0      186.55      171.63      4.23 o 
   7   7   0      886.49      811.55     11.86 o 
   8   7   0      627.88      576.40      9.39 o 
   9   7   0       51.41       57.13      1.98 o 
  10   7   0      243.77      232.90      4.56 o 
   0   8   0      463.88      466.34      6.99 o 
   1   8   0       61.26       70.41      1.85 o 
   2   8   0      182.02      198.69      4.20 o 
   3   8   0        7.47       11.08      0.90 o 
   4   8   0      353.71      315.05      6.00 o 
   5   8   0      390.58      344.11      6.49 o 
   6   8   0       89.02       85.78      2.50 o 
   7   8   0      143.77      128.30      3.71 o 
   8   8   0      142.17      132.17      3.70 o 
   9   8   0        7.21        6.30      0.73 o 
  10   8   0        1.91        1.64      0.53 o 
   1   9   0      896.89      891.42     11.89 o 
   2   9   0        5.57        6.22      0.74 o 
   3   9   0     1879.56     1562.55     19.61 o 
   4   9   0       35.04       33.56      1.55 o 
   5   9   0       14.33       11.67      0.99 o 
   6   9   0       50.04       49.38      1.90 o 
   7   9   0       34.60       27.67      1.47 o 
   8   9   0       33.18       35.47      1.51 o 
   9   9   0       29.80       30.72      1.30 o 
   0  10   0     2078.78     2262.21     26.21 o 
   1  10   0       25.08       20.75      1.19 o 
   2  10   0      599.16      558.16      8.78 o 
   3  10   0        2.67        4.82      0.82 o 
   4  10   0       62.91       62.77      2.16 o 
   5  10   0        3.72        3.53      0.69 o 
   6  10   0        8.39        8.54      0.89 o 
   7  10   0      177.88      167.27      3.99 o 
   8  10   0       40.15       40.52      1.45 o 
   9  10   0        4.12        5.36      0.53 o 
   1  11   0      213.50      208.89      4.63 o 
   2  11   0      435.37      402.82      7.14 o 
   3  11   0       74.11       64.10      2.14 o 
   4  11   0      123.63      112.46      3.47 o 
   5  11   0        6.70        5.41      0.72 o 
   6  11   0      102.24      103.73      3.04 o 
   7  11   0       10.10       11.42      0.80 o 
   8  11   0       40.36       41.43      1.27 o 
   0  12   0      314.79      343.14      6.25 o 
   1  12   0      188.38      197.13      4.40 o 
   2  12   0      216.42      214.87      4.71 o 
   3  12   0       19.46       19.69      1.16 o 
   4  12   0       18.65       18.72      1.16 o 
   5  12   0      164.80      162.49      3.80 o 
   6  12   0       21.82       18.55      0.96 o 
   7  12   0       38.55       37.12      1.18 o 
   1  13   0       91.66      100.72      2.86 o 
   2  13   0       17.24       20.62      1.11 o 
   3  13   0       69.38       63.92      1.85 o 
   4  13   0      142.49      136.85      3.31 o 
   5  13   0        8.35        6.17      0.62 o 
   0  14   0      336.06      361.00      5.78 o 
   1  14   0       39.51       47.60      1.44 o 
   2  14   0        0.53        1.37      0.46 o 
   3  14   0        0.08        0.22      0.35 o 
   4  14   0      122.25      119.76      2.62 o 
 -11   0   1        4.80        5.71      0.68 o 
  -9   0   1      300.35      291.71      5.88 o 
  -7   0   1        2.28        3.27      0.70 o 
  -5   0   1       10.89       10.52      0.62 o 
  -3   0   1     2286.71     2574.22     26.84 o 
  -1   0   1     5072.95     3607.92     50.55 o 
   1   0   1      778.19      870.86      9.29 o 
   3   0   1     2006.21     2623.04     27.60 o 
   5   0   1       17.13       18.13      0.83 o 
   7   0   1      844.04      869.01     11.71 o 
   9   0   1      205.79      213.15      4.87 o 
  11   0   1       80.55       72.45      1.98 o 
 -12   1   1        5.34        6.30      0.67 o 
 -11   1   1      110.40      100.86      3.05 o 
 -10   1   1       98.90       90.59      2.51 o 
  -9   1   1       48.05       48.28      1.82 o 
  -8   1   1       71.64       72.00      2.24 o 
  -7   1   1       28.80       25.91      1.20 o 
  -6   1   1      153.54      175.41      3.59 o 
  -5   1   1       33.35       38.69      1.13 o 
  -4   1   1       19.54       15.87      0.66 o 
  -3   1   1   102573.08   106957.94   1151.13 o 
  -2   1   1      992.63      935.28     10.17 o 
  -1   1   1     3365.78     2789.78     28.54 o 
   0   1   1        1.67        3.44      0.20 o 
   1   1   1     1158.82     1420.00     14.89 o 
   2   1   1       78.71       69.96      1.39 o 
   3   1   1     2555.19     3184.82     33.31 o 
   4   1   1      586.40      707.25      8.79 o 
   5   1   1      111.99      129.08      2.84 o 
   6   1   1      106.13      110.15      2.84 o 
   7   1   1      768.69      789.42     10.93 o 
   8   1   1        7.75        6.78      0.86 o 
   9   1   1       24.92       23.48      1.35 o 
  10   1   1      109.86       95.00      2.56 o 
  11   1   1        8.63        7.35      0.80 o 
 -12   2   1       48.93       48.49      1.49 o 
 -11   2   1        1.01        1.15      0.61 o 
 -10   2   1        0.57        0.17      0.87 o 
  -9   2   1      112.61      106.00      3.35 o 
  -8   2   1      167.85      155.02      4.02 o 
  -7   2   1      356.20      386.59      6.52 o 
  -6   2   1     3436.09     3784.86     40.66 o 
  -5   2   1      188.65      154.67      3.04 o 
  -4   2   1       18.09       25.16      0.82 o 
  -3   2   1     4672.39     4762.62     49.08 o 
  -2   2   1       82.76       73.09      1.46 o 
  -1   2   1     3239.80     3089.60     31.73 o 
   0   2   1    11894.70    10421.48   1172.86 o 
   1   2   1       22.08       28.30      0.81 o 
   2   2   1        1.34        2.30      0.26 o 
   3   2   1       69.29      103.29      2.07 o 
   4   2   1        3.76        3.43      0.44 o 
   5   2   1        4.03        5.10      0.58 o 
   6   2   1      309.05      327.15      5.63 o 
   7   2   1        8.23        8.60      0.79 o 
   8   2   1      739.38      730.90     10.74 o 
   9   2   1       68.84       64.96      2.12 o 
  10   2   1       25.76       25.22      1.35 o 
  11   2   1        8.01        6.54      0.80 o 
 -12   3   1       12.68       15.30      0.82 o 
 -11   3   1      144.51      119.52      3.28 o 
 -10   3   1       23.51       20.42      1.18 o 
  -9   3   1        6.00        3.74      0.81 o 
  -8   3   1      186.61      181.41      4.49 o 
  -7   3   1       14.97       14.47      0.97 o 
  -6   3   1       20.83       22.51      1.04 o 
  -5   3   1      392.96      392.08      5.86 o 
  -4   3   1      351.98      322.16      4.80 o 
  -3   3   1      383.81      321.56      4.55 o 
  -2   3   1     1723.83     1391.35     15.27 o 
  -1   3   1      967.54     1028.72     11.28 o 
   0   3   1      433.36      397.21      8.28 o 
   1   3   1        8.12        6.36      0.36 o 
   2   3   1     1200.30     1351.33     14.82 o 
   3   3   1       16.93       59.08      1.56 o 
   4   3   1       62.56       75.86      2.00 o 
   5   3   1     2483.84     2909.49     31.83 o 
   6   3   1        2.71        1.85      0.47 o 
   7   3   1       44.66       41.16      1.58 o 
   8   3   1        0.61        2.85      0.64 o 
   9   3   1        1.18        2.51      0.55 o 
  10   3   1       80.68       64.52      2.02 o 
  11   3   1       37.77       35.48      1.35 o 
 -12   4   1        0.68        1.60      0.39 o 
 -11   4   1       31.62       25.59      1.23 o 
 -10   4   1      188.27      169.54      4.25 o 
  -9   4   1        9.32        6.70      0.93 o 
  -8   4   1       26.92       29.42      1.43 o 
  -7   4   1       36.77       27.58      1.31 o 
  -6   4   1       74.86       71.02      1.92 o 
  -5   4   1     1705.65     1637.55     18.93 o 
  -4   4   1      740.32      668.01      8.67 o 
  -3   4   1      914.15      785.21      9.65 o 
  -2   4   1      180.59      140.78      2.60 o 
  -1   4   1       46.56       37.22      1.09 o 
   0   4   1     5477.35     5982.99    434.74 o 
   1   4   1      643.10      741.74      8.74 o 
   2   4   1      476.63      580.39      7.25 o 
   3   4   1      665.02      641.65      8.15 o 
   4   4   1      439.57      513.50      7.16 o 
   5   4   1       16.18       25.49      1.08 o 
   6   4   1      245.95      300.78      5.60 o 
   7   4   1       16.31       23.04      1.29 o 
   8   4   1        0.62        0.09      0.68 o 
   9   4   1        3.72        3.95      0.64 o 
  10   4   1       40.47       35.58      1.47 o 
  11   4   1       86.70       87.03      2.44 o 
 -11   5   1        1.99        2.21      0.56 o 
 -10   5   1       87.32       81.98      2.38 o 
  -9   5   1        0.86        1.00      0.68 o 
  -8   5   1      575.65      540.99      8.91 o 
  -7   5   1      338.26      295.01      5.72 o 
  -6   5   1      573.59      485.35      7.63 o 
  -5   5   1       65.99       57.54      1.67 o 
  -4   5   1      909.85      805.59     10.40 o 
  -3   5   1      272.87      295.77      4.79 o 
  -2   5   1     2739.41     2548.60     27.51 o 
  -1   5   1       98.06      103.50      2.14 o 
   0   5   1      709.15      766.43     28.55 o 
   1   5   1     2823.52     2002.99     22.19 o 
   2   5   1     1229.71     1296.69     14.87 o 
   3   5   1       57.05       67.02      1.90 o 
   4   5   1       17.72       39.55      1.31 o 
   5   5   1       41.45       42.11      1.53 o 
   6   5   1      146.92      147.93      3.75 o 
   7   5   1       37.57       44.25      1.75 o 
   8   5   1       20.23       17.68      1.18 o 
   9   5   1        0.30       -0.37      0.65 o 
  10   5   1       33.34       34.32      1.40 o 
  11   5   1        0.97        0.36      0.51 o 
 -11   6   1       83.68       83.92      2.40 o 
 -10   6   1      682.98      651.25      9.75 o 
  -9   6   1       24.87       25.68      1.41 o 
  -8   6   1      449.12      394.73      7.26 o 
  -7   6   1       40.74       31.80      1.45 o 
  -6   6   1       36.36       26.87      1.31 o 
  -5   6   1      788.91      704.32      9.94 o 
  -4   6   1      318.67      253.24      4.69 o 
  -3   6   1      236.15      205.95      4.03 o 
  -2   6   1       43.86       38.61      1.21 o 
  -1   6   1     3344.58     3603.03     38.14 o 
   0   6   1     1466.02     1509.33     52.04 o 
   1   6   1      214.72      209.60      3.78 o 
   2   6   1     2072.21     2115.11     23.65 o 
   3   6   1        7.69        9.36      0.72 o 
   4   6   1     3344.07     3508.49     38.16 o 
   5   6   1     1173.49     1223.78     15.45 o 
   6   6   1       16.64       25.69      1.28 o 
   7   6   1      282.11      283.01      5.95 o 
   8   6   1        5.72        6.70      0.81 o 
   9   6   1       19.11       17.26      1.10 o 
  10   6   1        2.63        3.78      0.57 o 
 -11   7   1      210.43      201.66      3.66 o 
 -10   7   1        2.91        2.61      0.70 o 
  -9   7   1       11.08       13.14      1.06 o 
  -8   7   1        2.19        1.76      0.75 o 
  -7   7   1       49.98       39.89      1.65 o 
  -6   7   1      281.82      257.81      5.34 o 
  -5   7   1      126.04      109.01      3.16 o 
  -4   7   1       23.05       23.44      1.14 o 
  -3   7   1      690.17      633.59      9.06 o 
  -2   7   1        0.16        0.44      0.49 o 
  -1   7   1      162.82      195.12      3.70 o 
   0   7   1      371.20      397.57      6.44 o 
   1   7   1       69.31       52.06      1.49 o 
   2   7   1        1.08       21.41      1.06 o 
   3   7   1        1.04        2.20      0.44 o 
   4   7   1      234.88      235.20      4.74 o 
   5   7   1     1012.81     1024.97     13.64 o 
   6   7   1      160.54      162.78      4.19 o 
   7   7   1       95.37       91.87      2.64 o 
   8   7   1        0.82       -0.22      0.76 o 
   9   7   1      228.01      203.03      4.45 o 
  10   7   1        5.47        3.79      0.62 o 
 -10   8   1      109.01      107.50      2.86 o 
  -9   8   1       63.69       62.06      1.97 o 
  -8   8   1       20.01       18.97      1.19 o 
  -7   8   1        1.90        2.14      0.72 o 
  -6   8   1      387.40      374.68      6.90 o 
  -5   8   1      160.17      145.36      3.81 o 
  -4   8   1      115.13       94.09      2.96 o 
  -3   8   1       14.03       14.92      0.94 o 
  -2   8   1      128.84      119.62      3.06 o 
  -1   8   1     1060.20     1098.17     13.66 o 
   0   8   1      524.63      541.61     22.96 o 
   1   8   1       46.90       39.23      1.38 o 
   2   8   1       49.04       30.96      1.37 o 
   3   8   1      130.44      114.49      3.24 o 
   4   8   1      190.64      194.87      4.43 o 
   5   8   1      567.87      541.69      8.70 o 
   6   8   1       87.38       86.69      2.52 o 
   7   8   1      500.22      485.03      8.26 o 
   8   8   1       90.07       92.40      2.51 o 
   9   8   1        3.83        5.23      0.68 o 
  10   8   1       97.45       82.26      2.15 o 
 -10   9   1       47.26       49.26      1.40 o 
  -9   9   1       23.44       26.20      1.16 o 
  -8   9   1      102.74       92.27      2.92 o 
  -7   9   1      128.99      128.66      3.62 o 
  -6   9   1       27.96       20.12      1.33 o 
  -5   9   1      149.03      135.62      3.76 o 
  -4   9   1       19.43       18.57      1.18 o 
  -3   9   1      146.69      143.95      3.78 o 
  -2   9   1      137.22      124.11      3.31 o 
  -1   9   1       97.75      104.22      2.90 o 
   0   9   1       32.86       27.08      2.13 o 
   1   9   1      742.75      741.81     10.36 o 
   2   9   1      553.96      477.55      7.97 o 
   3   9   1        0.45        0.26      0.74 o 
   4   9   1      909.26      825.47     11.91 o 
   5   9   1       64.89       66.31      2.18 o 
   6   9   1        1.78        1.42      0.64 o 
   7   9   1        9.44        9.58      0.86 o 
   8   9   1        0.18        0.22      0.57 o 
   9   9   1      240.15      239.75      4.42 o 
  -9  10   1       85.50       99.34      2.50 o 
  -8  10   1        0.21        0.25      0.53 o 
  -7  10   1        0.32        0.37      0.79 o 
  -6  10   1      655.99      622.87      9.60 o 
  -5  10   1      374.71      338.54      6.53 o 
  -4  10   1      841.18      738.50     11.08 o 
  -3  10   1        7.07        7.45      0.84 o 
  -2  10   1      631.39      636.30      9.59 o 
  -1  10   1      179.66      188.61      4.28 o 
   0  10   1     1531.43     1631.30     16.65 o 
   1  10   1      101.91      112.53      3.19 o 
   2  10   1       98.63       97.78      2.65 o 
   3  10   1      368.68      306.41      6.31 o 
   4  10   1        1.46        0.72      1.02 o 
   5  10   1      260.16      243.38      5.27 o 
   6  10   1       25.36       22.56      1.23 o 
   7  10   1       63.94       61.23      1.93 o 
   8  10   1       18.42       20.36      1.00 o 
  -8  11   1       88.96       97.39      2.48 o 
  -7  11   1       41.96       46.73      1.53 o 
  -6  11   1       11.89       14.05      1.04 o 
  -5  11   1      454.24      407.67      7.17 o 
  -4  11   1        0.33        0.35      0.67 o 
  -3  11   1     1954.55     1756.52     21.56 o 
  -2  11   1        8.60        9.11      0.92 o 
  -1  11   1      687.24      672.43      9.97 o 
   0  11   1      108.69      130.76      2.54 o 
   1  11   1       50.64       47.68      1.80 o 
   2  11   1       91.38       89.73      2.49 o 
   3  11   1      196.71      179.74      4.56 o 
   4  11   1      119.67      113.76      3.46 o 
   5  11   1      154.31      137.20      3.65 o 
   6  11   1      131.42      124.26      3.28 o 
   7  11   1        4.83        4.85      0.62 o 
  -7  12   1      131.42      137.82      2.97 o 
  -6  12   1       56.21       57.00      1.69 o 
  -5  12   1      124.95      121.38      3.26 o 
  -4  12   1        9.95       10.71      0.92 o 
  -3  12   1       14.72       17.03      1.09 o 
  -2  12   1        3.77        4.86      0.70 o 
  -1  12   1      161.49      167.98      4.06 o 
   0  12   1      143.18      168.17      2.86 o 
   1  12   1      245.93      265.54      5.28 o 
   2  12   1        5.98        5.70      0.73 o 
   3  12   1       22.25       19.08      1.13 o 
   4  12   1       75.12       84.14      2.34 o 
   5  12   1        1.12       -0.34      0.52 o 
   6  12   1      117.18       98.86      2.63 o 
  -6  13   1        0.33        2.06      0.39 o 
  -5  13   1       25.63       27.58      1.12 o 
  -4  13   1      216.88      207.60      4.24 o 
  -3  13   1       97.54       93.90      2.73 o 
  -2  13   1      347.66      378.13      6.36 o 
  -1  13   1        1.71        3.47      0.59 o 
   0  13   1        0.30        1.15      0.35 o 
   1  13   1       58.53       66.39      1.92 o 
   2  13   1      104.76      106.01      2.93 o 
   3  13   1       30.71       24.20      1.13 o 
   4  13   1       72.09       64.90      1.81 o 
   5  13   1       17.77       12.32      0.73 o 
  -4  14   1       21.57       24.95      0.94 o 
  -3  14   1        2.40        1.77      0.43 o 
  -2  14   1       30.13       34.08      1.22 o 
  -1  14   1      302.26      335.24      5.42 o 
   0  14   1        0.14        0.21      0.40 o 
   1  14   1        0.32        0.94      0.46 o 
   2  14   1        6.41        6.15      0.60 o 
   3  14   1       25.27       21.63      0.91 o 
 -12   0   2        0.46        0.29      0.62 o 
 -10   0   2      153.30      147.24      4.02 o 
  -8   0   2      310.64      290.49      5.69 o 
  -6   0   2    37253.31    42757.53    524.12 o 
  -4   0   2    22330.47    22391.15    279.21 o 
  -2   0   2     3192.45     3096.03     31.97 o 
   0   0   2     7145.59     7357.83     67.10 o 
   2   0   2      468.92      497.27      6.07 o 
   4   0   2     3342.97     3686.61     38.92 o 
   6   0   2      104.16       93.11      2.65 o 
   8   0   2        0.52        1.36      0.58 o 
  10   0   2       29.57       27.81      1.37 o 
 -12   1   2       67.30       62.32      1.76 o 
 -11   1   2        5.68        7.20      0.86 o 
 -10   1   2        0.64        0.18      0.93 o 
  -9   1   2     1056.22     1000.87     14.03 o 
  -8   1   2       21.16       19.19      1.13 o 
  -7   1   2      259.95      238.01      4.68 o 
  -6   1   2     2183.51     2179.03     24.33 o 
  -5   1   2        5.32        5.64      0.54 o 
  -4   1   2     2934.65     2794.92     29.61 o 
  -3   1   2    10753.47     9804.13    135.82 o 
  -2   1   2      141.16      120.89      1.96 o 
  -1   1   2     2387.98     2366.55     24.43 o 
   0   1   2     1925.98     1936.72     42.45 o 
   1   1   2      170.76      191.00      2.66 o 
   2   1   2      454.45      444.97      5.57 o 
   3   1   2      603.84      645.72      7.91 o 
   4   1   2      581.97      582.48      7.61 o 
   5   1   2     1498.84     1652.07     18.97 o 
   6   1   2      137.49      176.85      3.81 o 
   7   1   2        0.09        1.76      0.60 o 
   8   1   2      240.90      250.76      5.30 o 
   9   1   2      150.77      143.52      3.87 o 
  10   1   2      298.32      249.02      5.15 o 
  11   1   2        2.22        1.77      0.53 o 
 -12   2   2        2.50        2.75      0.59 o 
 -11   2   2       93.77       93.78      2.95 o 
 -10   2   2       21.81       26.10      1.37 o 
  -9   2   2        8.27        8.32      0.93 o 
  -8   2   2       26.20       22.63      1.28 o 
  -7   2   2      150.36      131.77      3.30 o 
  -6   2   2      656.56      682.33      9.17 o 
  -5   2   2     2923.74     2624.47     28.45 o 
  -4   2   2      120.97      112.14      2.32 o 
  -3   2   2      204.88      193.54      3.06 o 
  -2   2   2      357.54      304.57      4.03 o 
  -1   2   2      110.87       97.50      1.64 o 
   0   2   2      290.19      288.86      2.93 o 
   1   2   2       17.58       22.38      0.61 o 
   2   2   2     1879.04     2114.05     22.54 o 
   3   2   2      336.93      326.98      4.69 o 
   4   2   2      662.31      790.46      9.85 o 
   5   2   2       13.94       14.71      0.81 o 
   6   2   2        3.36        6.75      0.62 o 
   7   2   2      683.66      714.51     10.30 o 
   8   2   2      295.03      309.01      6.02 o 
   9   2   2      291.05      270.70      5.57 o 
  10   2   2        3.66        2.41      0.63 o 
  11   2   2      179.22      153.34      3.34 o 
 -12   3   2        8.48        3.81      0.59 o 
 -11   3   2       35.84       29.10      1.39 o 
 -10   3   2      103.69      100.88      2.77 o 
  -9   3   2      281.05      264.64      5.68 o 
  -8   3   2      912.33      857.26     12.07 o 
  -7   3   2      239.60      211.55      4.39 o 
  -6   3   2     2245.73     2148.44     24.30 o 
  -5   3   2       43.22       42.05      1.27 o 
  -4   3   2      309.88      335.18      4.97 o 
  -3   3   2      193.54      165.07      2.88 o 
  -2   3   2     1388.05     1287.43     14.21 o 
  -1   3   2       55.80       58.16      1.30 o 
   0   3   2      481.20      452.38     14.37 o 
   1   3   2      798.05      882.05     10.03 o 
   2   3   2        6.87        8.05      0.49 o 
   3   3   2      980.25     1130.93     13.15 o 
   4   3   2      154.12      163.21      3.26 o 
   5   3   2      403.98      450.46      6.84 o 
   6   3   2        1.83        1.72      0.50 o 
   7   3   2       62.96       64.08      2.00 o 
   8   3   2      230.62      226.76      4.99 o 
   9   3   2      247.49      235.15      5.12 o 
  10   3   2       18.53       17.51      1.09 o 
  11   3   2       23.83       22.64      0.99 o 
 -12   4   2        1.59        1.74      0.52 o 
 -11   4   2       44.64       37.64      1.55 o 
 -10   4   2       15.81       20.00      1.27 o 
  -9   4   2        8.63       13.58      1.08 o 
  -8   4   2       91.93       87.74      2.47 o 
  -7   4   2        2.58        2.87      0.60 o 
  -6   4   2      353.56      297.33      5.28 o 
  -5   4   2      280.70      256.44      4.52 o 
  -4   4   2      279.31      286.75      4.63 o 
  -3   4   2       19.46       23.36      0.86 o 
  -2   4   2      911.93      827.47      9.80 o 
  -1   4   2       25.10       28.17      0.80 o 
   0   4   2      218.38      231.95      4.36 o 
   1   4   2       43.24       36.89      1.17 o 
   2   4   2     5082.42     6281.54     64.91 o 
   3   4   2      185.02      216.80      3.87 o 
   4   4   2      334.12      401.46      6.20 o 
   5   4   2      415.70      496.63      7.56 o 
   6   4   2       60.93       78.65      2.15 o 
   7   4   2       14.81       15.65      1.09 o 
   8   4   2       12.01       17.44      1.11 o 
   9   4   2      147.55      125.00      3.51 o 
  10   4   2       56.98       56.11      1.80 o 
  11   4   2        0.99        0.99      0.46 o 
 -12   5   2        0.57        0.40      0.50 o 
 -11   5   2      180.20      183.52      4.05 o 
 -10   5   2        9.52        7.82      0.99 o 
  -9   5   2        6.42       12.15      1.05 o 
  -8   5   2       97.23       92.57      2.57 o 
  -7   5   2      395.33      347.01      6.30 o 
  -6   5   2      307.91      295.18      5.44 o 
  -5   5   2       56.17       43.34      1.44 o 
  -4   5   2      431.61      429.92      6.43 o 
  -3   5   2     3666.64     3189.56     34.28 o 
  -2   5   2        4.77        1.58      0.30 o 
  -1   5   2     3588.85     4070.57     42.54 o 
   0   5   2      613.52      507.06     74.52 o 
   1   5   2     3428.21     3925.80     41.29 o 
   2   5   2       51.50       51.78      1.42 o 
   3   5   2     1281.10     1731.29     19.80 o 
   4   5   2       44.83       60.40      1.73 o 
   5   5   2       38.11       41.62      1.54 o 
   6   5   2      125.89      164.49      4.02 o 
   7   5   2        1.91        3.44      0.66 o 
   8   5   2        2.47        6.90      0.79 o 
   9   5   2       48.02       44.68      1.69 o 
  10   5   2        0.80        0.70      0.44 o 
 -11   6   2      228.30      226.28      4.38 o 
 -10   6   2        1.80        3.53      0.64 o 
  -9   6   2      251.47      255.64      5.47 o 
  -8   6   2       24.72       26.61      1.45 o 
  -7   6   2       96.49       90.48      2.44 o 
  -6   6   2      150.47      159.60      3.83 o 
  -5   6   2      671.03      674.81      9.56 o 
  -4   6   2        9.49        7.81      0.68 o 
  -3   6   2      283.74      241.12      4.38 o 
  -2   6   2      196.81      252.22      4.28 o 
  -1   6   2     1279.49     1276.04     14.79 o 
   0   6   2      290.53      291.04     12.30 o 
   1   6   2      640.31      910.35     11.48 o 
   2   6   2      905.30     1080.94     13.19 o 
   3   6   2      440.87      487.97      7.26 o 
   4   6   2      381.51      431.49      6.95 o 
   5   6   2       13.94       20.70      1.19 o 
   6   6   2      186.35      184.59      4.51 o 
   7   6   2        0.95        1.78      0.69 o 
   8   6   2        0.10        0.00      0.60 o 
   9   6   2        0.23       -0.19      0.55 o 
  10   6   2      288.49      253.01      4.58 o 
 -11   7   2       32.71       29.66      1.15 o 
 -10   7   2        0.32        1.73      0.49 o 
  -9   7   2       27.45       29.10      1.37 o 
  -8   7   2      446.65      432.63      7.54 o 
  -7   7   2       83.08       85.79      2.40 o 
  -6   7   2       82.12       83.66      2.34 o 
  -5   7   2        0.32        1.13      0.46 o 
  -4   7   2     1678.35     1565.18     18.89 o 
  -3   7   2      180.41      176.74      3.82 o 
  -2   7   2      314.22      335.68      5.50 o 
  -1   7   2      145.72      184.86      3.62 o 
   0   7   2      529.02      509.63     15.52 o 
   1   7   2     1255.03     1376.01     16.38 o 
   2   7   2     2557.36     2812.11     31.06 o 
   3   7   2       22.37       35.34      1.38 o 
   4   7   2      117.77      107.52      3.07 o 
   5   7   2       27.91       32.05      1.51 o 
   6   7   2        6.01        6.79      0.92 o 
   7   7   2       36.76       36.16      1.63 o 
   8   7   2      419.10      386.99      6.87 o 
   9   7   2       66.09       64.41      1.87 o 
  10   7   2       85.68       76.24      2.07 o 
 -10   8   2      156.26      171.24      3.77 o 
  -9   8   2        2.85        3.36      0.58 o 
  -8   8   2       32.42       29.19      1.37 o 
  -7   8   2        0.18        0.90      0.45 o 
  -6   8   2      106.66      112.35      3.35 o 
  -5   8   2      267.33      244.56      5.12 o 
  -4   8   2       11.00        8.46      0.75 o 
  -3   8   2       12.51        7.34      0.70 o 
  -2   8   2      899.34      870.22     11.52 o 
  -1   8   2      405.09      405.82      6.46 o 
   0   8   2       11.37       17.93      0.70 o 
   1   8   2      749.26      699.39      9.93 o 
   2   8   2       77.95       84.54      2.61 o 
   3   8   2        8.44       12.95      0.97 o 
   4   8   2      300.96      337.39      6.22 o 
   5   8   2       21.57       25.66      1.36 o 
   6   8   2     1021.47     1060.93     14.47 o 
   7   8   2      100.36      103.81      3.28 o 
   8   8   2       52.24       51.06      1.74 o 
   9   8   2       13.97       12.70      0.85 o 
 -10   9   2        4.33        5.07      0.58 o 
  -9   9   2      412.70      425.17      6.83 o 
  -8   9   2       77.45       71.81      2.17 o 
  -7   9   2      502.38      498.26      8.20 o 
  -6   9   2        9.16        9.09      0.89 o 
  -5   9   2      185.02      168.93      4.25 o 
  -4   9   2       30.25       25.46      1.34 o 
  -3   9   2     1652.47     1430.97     17.92 o 
  -2   9   2       51.54       54.70      1.81 o 
  -1   9   2       59.25       68.55      1.98 o 
   0   9   2        0.65        0.37      0.44 o 
   1   9   2        7.92        6.22      0.75 o 
   2   9   2       43.89       36.29      1.57 o 
   3   9   2       30.89       34.98      1.55 o 
   4   9   2      494.66      497.57      8.18 o 
   5   9   2       97.59      102.56      3.20 o 
   6   9   2       46.56       46.29      1.78 o 
   7   9   2       74.23       67.39      2.12 o 
   8   9   2        7.09        8.80      0.76 o 
   9   9   2      123.96      118.67      2.60 o 
  -9  10   2        4.40        4.03      0.56 o 
  -8  10   2      170.85      166.70      3.76 o 
  -7  10   2       19.14       23.26      1.29 o 
  -6  10   2     1094.69     1032.58     13.96 o 
  -5  10   2       49.47       39.14      1.72 o 
  -4  10   2      398.86      339.26      6.53 o 
  -3  10   2        2.29        3.41      0.71 o 
  -2  10   2      536.16      516.66      8.27 o 
  -1  10   2       65.87       60.68      1.92 o 
   0  10   2      172.74      209.48     17.22 o 
   1  10   2     1170.58     1291.79     16.42 o 
   2  10   2      584.75      466.46      8.33 o 
   3  10   2       52.88       45.74      1.75 o 
   4  10   2       25.26       25.57      1.33 o 
   5  10   2       37.40       38.54      1.61 o 
   6  10   2       82.56       81.63      2.27 o 
   7  10   2      161.06      165.72      3.81 o 
   8  10   2        9.61        8.13      0.62 o 
  -8  11   2      229.50      239.99      4.27 o 
  -7  11   2       73.28       71.69      2.00 o 
  -6  11   2       40.98       39.27      1.57 o 
  -5  11   2       66.07       65.80      2.10 o 
  -4  11   2      302.91      284.61      5.79 o 
  -3  11   2       80.24       61.04      2.04 o 
  -2  11   2       66.80       69.52      2.12 o 
  -1  11   2       96.04      102.45      3.13 o 
   0  11   2        4.15        8.09      1.59 o 
   1  11   2        0.24        2.10      0.64 o 
   2  11   2      255.32      235.89      5.33 o 
   3  11   2       45.58       35.11      1.53 o 
   4  11   2       38.71       42.68      1.65 o 
   5  11   2       33.25       28.64      1.31 o 
   6  11   2        5.45        5.17      0.62 o 
   7  11   2       10.57        9.44      0.69 o 
  -7  12   2       39.12       39.07      1.29 o 
  -6  12   2      222.53      199.77      4.06 o 
  -5  12   2      158.70      149.76      3.65 o 
  -4  12   2       84.77       79.20      2.26 o 
  -3  12   2       36.90       38.10      1.56 o 
  -2  12   2       48.34       46.14      1.69 o 
  -1  12   2      178.79      198.12      4.44 o 
   0  12   2      239.55      274.50      9.76 o 
   1  12   2        1.80        3.50      0.75 o 
   2  12   2       74.22       65.17      2.06 o 
   3  12   2      283.47      269.54      5.53 o 
   4  12   2        7.28        7.43      0.76 o 
   5  12   2        7.17        8.67      0.74 o 
   6  12   2        6.35        9.29      0.64 o 
  -6  13   2        7.47        9.20      0.70 o 
  -5  13   2       25.08       28.45      1.13 o 
  -4  13   2        2.89        2.40      0.57 o 
  -3  13   2      215.32      209.11      4.33 o 
  -2  13   2        1.57        2.74      0.53 o 
  -1  13   2       11.74       13.21      0.83 o 
   0  13   2      241.96      266.57      6.09 o 
   1  13   2      168.75      201.59      4.18 o 
   2  13   2        0.96        1.04      0.46 o 
   3  13   2      122.38      102.91      2.90 o 
   4  13   2        6.55        9.37      0.70 o 
   5  13   2      167.02      157.49      3.04 o 
  -4  14   2       27.72       23.82      0.95 o 
  -3  14   2        0.52        0.41      0.54 o 
  -2  14   2      340.62      348.26      5.50 o 
  -1  14   2       20.96       20.15      0.93 o 
   0  14   2        0.14        0.73      0.33 o 
   1  14   2       47.58       45.91      1.37 o 
   2  14   2       64.00       57.54      1.49 o 
   3  14   2        6.39        9.57      0.64 o 
 -13   0   3       42.36       31.97      1.07 o 
 -11   0   3       99.64       95.07      2.55 o 
  -9   0   3      346.99      325.37      6.41 o 
  -7   0   3      483.45      469.27      7.24 o 
  -5   0   3       18.13       17.23      0.78 o 
  -3   0   3     3586.78     3532.49     36.80 o 
  -1   0   3     1678.57     1494.49     15.91 o 
   1   0   3     1758.97     1739.58     18.60 o 
   3   0   3       84.51      135.42      2.67 o 
   5   0   3     2223.12     2511.27     27.92 o 
   7   0   3      961.61     1027.16     13.71 o 
   9   0   3       56.91       61.09      1.99 o 
  11   0   3      126.15      121.22      2.68 o 
 -13   1   3       45.79       51.31      1.35 o 
 -12   1   3        3.85        2.09      0.66 o 
 -11   1   3       30.79       27.29      1.44 o 
 -10   1   3        7.17       10.24      1.08 o 
  -9   1   3     2815.59     2884.43     33.16 o 
  -8   1   3      382.84      363.62      6.49 o 
  -7   1   3     5646.78     5696.49     60.32 o 
  -6   1   3      469.96      436.37      6.51 o 
  -5   1   3       62.14       79.72      2.04 o 
  -4   1   3        8.77       12.50      0.60 o 
  -3   1   3     1718.09     1679.95     18.23 o 
  -2   1   3       51.73       52.79      1.24 o 
  -1   1   3        4.06        4.22      0.30 o 
   0   1   3     1307.46     1280.42     12.04 o 
   1   1   3     3322.65     3504.88     36.35 o 
   2   1   3        1.22        0.22      0.23 o 
   3   1   3       43.86       56.92      1.62 o 
   4   1   3      683.35      756.83      9.69 o 
   5   1   3      117.24      142.97      3.28 o 
   6   1   3      195.08      227.82      4.61 o 
   7   1   3       75.83       82.97      2.31 o 
   8   1   3      312.62      310.42      6.03 o 
   9   1   3       78.91       80.01      2.30 o 
  10   1   3        9.61        9.14      0.77 o 
  11   1   3        5.73        5.21      0.54 o 
 -12   2   3      357.74      306.67      5.40 o 
 -11   2   3        3.65        2.19      0.71 o 
 -10   2   3       66.58       69.54      2.30 o 
  -9   2   3     1015.68      974.37     13.54 o 
  -8   2   3        2.22        3.21      0.69 o 
  -7   2   3      163.51      171.50      3.82 o 
  -6   2   3     2309.18     2239.43     25.06 o 
  -5   2   3       54.74       55.67      1.73 o 
  -4   2   3      219.70      262.21      4.09 o 
  -3   2   3       15.99       14.82      0.61 o 
  -2   2   3      391.18      361.83      4.74 o 
  -1   2   3      234.75      202.30      2.96 o 
   0   2   3     1181.78     1111.31     50.06 o 
   1   2   3       88.28      106.43      2.02 o 
   2   2   3     3308.37     3738.31     39.23 o 
   3   2   3       70.87       69.32      1.87 o 
   4   2   3       41.19       53.67      1.49 o 
   5   2   3       17.04       22.00      1.03 o 
   6   2   3     1208.47     1251.35     15.71 o 
   7   2   3       89.97       91.35      2.48 o 
   8   2   3        1.19        0.00      0.67 o 
   9   2   3       13.65       12.44      0.99 o 
  10   2   3      216.66      212.94      4.35 o 
 -12   3   3       10.25       13.00      0.87 o 
 -11   3   3        7.01       10.08      0.92 o 
 -10   3   3       55.28       53.45      2.00 o 
  -9   3   3      536.92      552.01      8.98 o 
  -8   3   3      344.88      329.91      6.10 o 
  -7   3   3       33.54       40.55      1.47 o 
  -6   3   3       35.21      110.62      2.80 o 
  -5   3   3       20.24       22.83      0.93 o 
  -4   3   3       14.96       12.06      0.64 o 
  -3   3   3      147.71      143.54      2.70 o 
  -2   3   3      315.53      285.22      4.08 o 
  -1   3   3     6157.43     6259.68     64.11 o 
   0   3   3       34.22       30.23      1.69 o 
   1   3   3      264.05      253.17      3.79 o 
   2   3   3     1059.45     1253.19     14.40 o 
   3   3   3       58.88       98.57      2.38 o 
   4   3   3      831.20      906.43     11.45 o 
   5   3   3      270.39      302.26      5.32 o 
   6   3   3      518.74      567.77      8.64 o 
   7   3   3       33.07       31.65      1.42 o 
   8   3   3      104.54      103.46      3.17 o 
   9   3   3      121.76      109.41      3.18 o 
  10   3   3      129.31      101.00      2.80 o 
 -12   4   3       45.00       34.38      1.23 o 
 -11   4   3      375.15      371.63      6.56 o 
 -10   4   3      203.22      204.07      4.84 o 
  -9   4   3      194.70      188.59      4.56 o 
  -8   4   3       31.21       26.68      1.39 o 
  -7   4   3        2.54        2.66      0.57 o 
  -6   4   3     1117.29     1077.69     13.59 o 
  -5   4   3      528.45      547.95      7.73 o 
  -4   4   3       86.40      102.20      2.44 o 
  -3   4   3      386.40      337.42      5.05 o 
  -2   4   3        5.58        6.56      0.46 o 
  -1   4   3      513.67      521.81      6.66 o 
   0   4   3     2589.75     2898.02     79.62 o 
   1   4   3      454.23      442.33      5.98 o 
   2   4   3        2.32       11.60      0.68 o 
   3   4   3      709.15      932.95     11.58 o 
   4   4   3        4.01        1.76      0.48 o 
   5   4   3      281.88      311.90      5.58 o 
   6   4   3      296.32      333.19      6.09 o 
   7   4   3      240.01      233.17      5.03 o 
   8   4   3        6.90        7.91      0.89 o 
   9   4   3       24.14       25.94      1.30 o 
  10   4   3        9.82        8.14      0.71 o 
 -12   5   3       25.67       26.77      1.04 o 
 -11   5   3      112.99      120.36      3.29 o 
 -10   5   3        0.74        0.58      0.82 o 
  -9   5   3       16.86       20.72      1.26 o 
  -8   5   3      915.11      897.84     12.54 o 
  -7   5   3      235.14      241.73      4.98 o 
  -6   5   3        0.37       -0.24      0.44 o 
  -5   5   3      445.44      437.36      6.75 o 
  -4   5   3     1051.28      983.61     12.29 o 
  -3   5   3      423.61      380.86      5.74 o 
  -2   5   3      320.64      368.90      5.41 o 
  -1   5   3      322.74      314.60      4.74 o 
   0   5   3      302.80      274.05      7.91 o 
   1   5   3        7.16        9.67      0.62 o 
   2   5   3      428.75      529.35      7.45 o 
   3   5   3      217.82      253.14      4.55 o 
   4   5   3        5.94        4.71      0.54 o 
   5   5   3       16.80       19.39      1.08 o 
   6   5   3       43.94       48.53      1.71 o 
   7   5   3       18.69       23.62      1.30 o 
   8   5   3      166.22      161.42      4.03 o 
   9   5   3       71.76       55.41      1.79 o 
  10   5   3       63.49       52.50      1.53 o 
 -11   6   3      103.04      108.09      2.94 o 
 -10   6   3      135.17      142.51      3.77 o 
  -9   6   3       61.00       62.34      2.07 o 
  -8   6   3       12.11        9.87      0.95 o 
  -7   6   3      314.60      308.17      5.91 o 
  -6   6   3      772.63      806.51     11.20 o 
  -5   6   3      687.98      685.75      9.68 o 
  -4   6   3     1232.89     1252.21     15.37 o 
  -3   6   3       72.96       64.69      2.04 o 
  -2   6   3     2913.25     2807.93     30.57 o 
  -1   6   3      699.54      716.50      9.25 o 
   0   6   3     1771.97     2044.04     33.17 o 
   1   6   3      232.68      275.30      4.64 o 
   2   6   3      102.36      131.67      3.12 o 
   3   6   3      580.05      676.64      9.45 o 
   4   6   3       19.24       18.16      1.08 o 
   5   6   3      561.06      590.00      9.02 o 
   6   6   3      213.18      223.91      4.93 o 
   7   6   3      147.70      148.91      3.92 o 
   8   6   3        3.28        3.75      0.70 o 
   9   6   3       29.56       31.14      1.27 o 
  10   6   3       35.90       34.09      1.11 o 
 -11   7   3        0.08        0.10      0.49 o 
 -10   7   3        0.21        0.48      0.61 o 
  -9   7   3      105.83      112.64      3.33 o 
  -8   7   3        2.62        0.75      0.80 o 
  -7   7   3       17.93       17.39      1.17 o 
  -6   7   3       11.89       10.67      0.94 o 
  -5   7   3      189.02      165.48      3.92 o 
  -4   7   3      127.48      127.22      3.30 o 
  -3   7   3        8.24       10.51      0.80 o 
  -2   7   3      323.43      333.67      5.56 o 
  -1   7   3     1496.81     1490.97     17.53 o 
   0   7   3       68.48       76.06      7.39 o 
   1   7   3     1174.05     1278.38     15.47 o 
   2   7   3        0.02        0.20      0.50 o 
   3   7   3      849.77      896.80     12.13 o 
   4   7   3       45.70       56.15      1.88 o 
   5   7   3      102.92      109.74      3.32 o 
   6   7   3       14.20       19.47      1.18 o 
   7   7   3      953.83      912.24     12.62 o 
   8   7   3       20.68       19.08      1.09 o 
   9   7   3      393.91      348.32      5.69 o 
 -11   8   3       18.69       19.52      0.87 o 
 -10   8   3       29.84       33.32      1.31 o 
  -9   8   3        0.10       -0.07      0.67 o 
  -8   8   3        5.68        6.52      0.84 o 
  -7   8   3      250.31      253.89      5.35 o 
  -6   8   3      206.60      193.55      4.50 o 
  -5   8   3       95.69       88.79      2.44 o 
  -4   8   3        0.06        1.04      0.53 o 
  -3   8   3      708.21      634.81      9.33 o 
  -2   8   3        0.90        0.76      0.47 o 
  -1   8   3      534.37      544.78      8.08 o 
   0   8   3        0.72        2.26      0.40 o 
   1   8   3       82.96       63.06      1.86 o 
   2   8   3       43.24       49.23      1.78 o 
   3   8   3      283.77      325.76      6.13 o 
   4   8   3      105.17      112.19      3.35 o 
   5   8   3      266.17      294.46      5.94 o 
   6   8   3      118.97      125.09      3.54 o 
   7   8   3       89.87       91.49      2.38 o 
   8   8   3       12.56       13.70      0.94 o 
   9   8   3       93.46       81.84      2.12 o 
 -10   9   3        3.33        4.99      0.58 o 
  -9   9   3       33.38       33.87      1.34 o 
  -8   9   3      151.94      138.57      3.61 o 
  -7   9   3       17.27       15.71      1.09 o 
  -6   9   3       37.95       37.59      1.59 o 
  -5   9   3      411.91      398.48      7.15 o 
  -4   9   3      414.96      359.46      6.64 o 
  -3   9   3       26.33       26.39      1.31 o 
  -2   9   3      923.90      900.47     12.26 o 
  -1   9   3      269.33      285.33      5.43 o 
   0   9   3       83.51       84.73      1.75 o 
   1   9   3       74.42       75.14      2.13 o 
   2   9   3        3.56        7.92      0.82 o 
   3   9   3      772.92      829.97     11.84 o 
   4   9   3      365.44      396.57      7.14 o 
   5   9   3      225.22      247.05      5.33 o 
   6   9   3       34.81       40.22      1.63 o 
   7   9   3        2.02        1.71      0.64 o 
   8   9   3      296.52      268.93      4.62 o 
  -9  10   3       33.02       33.91      1.26 o 
  -8  10   3       26.47       27.49      1.25 o 
  -7  10   3       67.52       72.79      2.12 o 
  -6  10   3      788.77      766.42     11.12 o 
  -5  10   3        1.41        2.73      0.64 o 
  -4  10   3      210.91      215.92      4.90 o 
  -3  10   3        2.85        8.07      0.94 o 
  -2  10   3       13.83        9.93      0.95 o 
  -1  10   3      901.93      927.79     12.67 o 
   0  10   3        3.78        2.23      0.49 o 
   1  10   3       31.51       25.50      1.36 o 
   2  10   3       13.03       12.35      1.06 o 
   3  10   3      155.01      158.55      4.00 o 
   4  10   3        0.50        2.75      0.55 o 
   5  10   3       56.59       47.01      1.72 o 
   6  10   3       60.61       72.90      2.10 o 
   7  10   3       46.62       45.05      1.42 o 
  -8  11   3        1.43        1.11      0.50 o 
  -7  11   3      378.02      377.31      6.25 o 
  -6  11   3       46.36       47.92      1.73 o 
  -5  11   3      127.15      117.26      3.39 o 
  -4  11   3       37.53       37.07      1.63 o 
  -3  11   3      213.42      211.31      4.76 o 
  -2  11   3      443.56      466.83      7.80 o 
  -1  11   3      327.31      337.94      6.27 o 
   0  11   3      330.57      362.06     17.23 o 
   1  11   3        7.33        7.58      0.83 o 
   2  11   3      151.48      153.20      3.92 o 
   3  11   3        5.91        8.83      0.81 o 
   4  11   3       70.48       68.39      2.02 o 
   5  11   3        5.35        6.12      0.67 o 
   6  11   3       20.13       20.76      1.01 o 
  -7  12   3       91.34      102.04      2.52 o 
  -6  12   3      144.56      159.37      3.57 o 
  -5  12   3        0.57       -0.37      0.64 o 
  -4  12   3        6.71        7.89      0.84 o 
  -3  12   3      414.12      364.22      6.53 o 
  -2  12   3       30.19       33.98      1.45 o 
  -1  12   3       73.85       73.55      2.18 o 
   0  12   3       50.95       39.79      2.31 o 
   1  12   3      231.25      254.73      5.02 o 
   2  12   3      294.90      256.18      5.34 o 
   3  12   3       12.71        9.83      0.84 o 
   4  12   3        2.54        3.37      0.54 o 
   5  12   3        4.51        1.39      0.53 o 
  -6  13   3        3.32        3.83      0.49 o 
  -5  13   3       67.25       69.60      2.14 o 
  -4  13   3      107.69      103.82      2.80 o 
  -3  13   3        9.30        8.02      0.74 o 
  -2  13   3       19.96       16.91      1.01 o 
  -1  13   3        9.50        8.78      0.78 o 
   0  13   3      163.73      213.10     12.51 o 
   1  13   3      113.69      118.73      2.97 o 
   2  13   3        1.08        0.34      0.59 o 
   3  13   3        0.09        1.86      0.52 o 
   4  13   3      317.67      318.14      4.93 o 
  -4  14   3       30.47       30.17      1.02 o 
  -3  14   3      153.10      145.58      3.03 o 
  -2  14   3       63.55       63.56      1.94 o 
  -1  14   3        0.62        0.35      0.37 o 
   0  14   3       47.02       53.22      1.23 o 
   1  14   3      116.33      124.74      2.67 o 
   2  14   3       60.57       61.83      1.80 o 
 -12   0   4     1203.13     1050.69     13.49 o 
 -10   0   4     4487.32     4742.54     52.17 o 
  -8   0   4      208.82      223.44      4.73 o 
  -6   0   4      718.48      743.17      9.77 o 
  -4   0   4        2.79        2.79      0.37 o 
  -2   0   4     3146.52     2984.90     31.34 o 
   0   0   4      227.35      227.15      4.38 o 
   2   0   4       14.57       19.17      0.80 o 
   4   0   4      106.80      122.98      2.91 o 
   6   0   4       87.24       95.60      2.90 o 
   8   0   4        1.73        1.28      0.72 o 
  10   0   4       74.36       69.04      1.80 o 
 -13   1   4       92.12       83.26      2.15 o 
 -12   1   4      148.60      123.55      3.22 o 
 -11   1   4        0.27        0.98      0.68 o 
 -10   1   4       15.65       17.88      1.38 o 
  -9   1   4      784.66      803.92     11.60 o 
  -8   1   4      115.58      125.37      3.39 o 
  -7   1   4      482.25      523.55      7.85 o 
  -6   1   4      466.44      484.88      7.07 o 
  -5   1   4        8.67       14.34      0.71 o 
  -4   1   4      253.87      264.02      4.15 o 
  -3   1   4      654.07      621.82      7.74 o 
  -2   1   4      889.49      763.18      8.99 o 
  -1   1   4     2750.71     2861.98     30.03 o 
   0   1   4      284.62      334.58      3.22 o 
   1   1   4      932.12     1003.18     11.57 o 
   2   1   4     1938.71     2192.94     23.95 o 
   3   1   4     1528.84     1698.49     19.30 o 
   4   1   4     1953.21     2192.44     24.64 o 
   5   1   4       84.51       94.85      2.72 o 
   6   1   4        5.56        9.75      0.84 o 
   7   1   4       59.02       64.69      2.05 o 
   8   1   4      161.43      176.24      4.30 o 
   9   1   4       14.88       14.25      0.99 o 
  10   1   4       12.85       13.52      0.83 o 
 -13   2   4       13.11       16.91      0.79 o 
 -12   2   4        1.86        3.53      0.70 o 
 -11   2   4      263.12      295.37      5.85 o 
 -10   2   4      279.46      295.69      6.04 o 
  -9   2   4      124.26      120.02      3.52 o 
  -8   2   4       12.70       18.52      1.11 o 
  -7   2   4       26.02       21.03      1.07 o 
  -6   2   4       49.23       49.90      1.49 o 
  -5   2   4        4.98        8.96      0.61 o 
  -4   2   4      346.44      333.92      5.01 o 
  -3   2   4     1052.51      956.27     11.25 o 
  -2   2   4       11.65       18.56      0.67 o 
  -1   2   4      293.65      299.52      4.23 o 
   0   2   4      526.36      561.60     23.74 o 
   1   2   4     2439.74     2535.99     27.11 o 
   2   2   4      552.93      610.84      7.99 o 
   3   2   4      404.74      491.73      7.01 o 
   4   2   4      340.32      420.44      6.52 o 
   5   2   4      955.59     1031.72     13.30 o 
   6   2   4       14.94       10.08      0.92 o 
   7   2   4      184.89      190.45      4.46 o 
   8   2   4        1.80        2.47      0.57 o 
   9   2   4       20.70       20.15      1.16 o 
  10   2   4       16.27       14.67      0.89 o 
 -12   3   4      142.17      112.67      2.92 o 
 -11   3   4        0.48        2.82      0.72 o 
 -10   3   4       34.99       41.46      1.76 o 
  -9   3   4       37.98       34.71      1.56 o 
  -8   3   4      222.17      233.04      4.88 o 
  -7   3   4       49.98       45.64      1.55 o 
  -6   3   4      172.41      184.06      3.81 o 
  -5   3   4      548.82      638.81      8.59 o 
  -4   3   4      360.96      344.07      5.26 o 
  -3   3   4      528.50      485.63      6.57 o 
  -2   3   4     1093.38     1061.42     12.29 o 
  -1   3   4     1038.28     1013.07     11.71 o 
   0   3   4       35.06       62.77      1.15 o 
   1   3   4      108.65      156.99      2.93 o 
   2   3   4      579.60      626.96      8.29 o 
   3   3   4     3155.64     3699.95     39.71 o 
   4   3   4      150.32      140.23      3.28 o 
   5   3   4        2.49        4.85      0.68 o 
   6   3   4       15.16       16.86      1.11 o 
   7   3   4      407.82      441.66      7.53 o 
   8   3   4      102.02       96.11      2.52 o 
   9   3   4      171.56      160.10      3.76 o 
  10   3   4       79.02       63.26      1.67 o 
 -12   4   4      126.15      132.72      3.09 o 
 -11   4   4       74.49       78.83      2.28 o 
 -10   4   4       64.61       64.15      2.12 o 
  -9   4   4        3.89        2.68      0.72 o 
  -8   4   4      237.88      244.16      5.07 o 
  -7   4   4      128.54      133.87      3.42 o 
  -6   4   4      218.00      218.84      4.34 o 
  -5   4   4        0.15       -0.41      0.41 o 
  -4   4   4     1584.23     1567.60     18.09 o 
  -3   4   4       28.01       22.09      0.89 o 
  -2   4   4     1965.82     1914.29     21.14 o 
  -1   4   4     1488.82     1531.33     17.18 o 
   0   4   4      166.71      209.11      6.06 o 
   1   4   4        3.55        9.06      0.63 o 
   2   4   4      100.19      127.42      2.89 o 
   3   4   4      405.11      481.38      7.18 o 
   4   4   4       98.89      102.43      2.80 o 
   5   4   4       86.46       80.19      2.21 o 
   6   4   4      854.55      862.55     12.04 o 
   7   4   4      169.49      176.06      4.30 o 
   8   4   4        9.46       10.51      0.94 o 
   9   4   4       94.46       92.29      2.67 o 
  10   4   4       53.73       47.92      1.37 o 
 -12   5   4        7.96        5.61      0.59 o 
 -11   5   4       13.82       11.82      1.04 o 
 -10   5   4        0.15        1.23      0.60 o 
  -9   5   4      411.07      427.45      7.41 o 
  -8   5   4        2.69        3.02      0.65 o 
  -7   5   4      276.89      297.15      5.63 o 
  -6   5   4       32.17       31.07      1.34 o 
  -5   5   4     1235.39     1230.88     15.17 o 
  -4   5   4      190.93      164.52      3.52 o 
  -3   5   4     2494.49     2588.42     28.44 o 
  -2   5   4      589.12      533.88      7.34 o 
  -1   5   4      156.90      142.01      2.91 o 
   0   5   4     2301.52     2625.92     50.87 o 
   1   5   4       74.19       86.84      2.30 o 
   2   5   4        6.94        9.48      0.70 o 
   3   5   4        1.65        6.35      0.70 o 
   4   5   4        7.45        6.55      0.74 o 
   5   5   4        0.13        0.80      0.50 o 
   6   5   4       81.12       94.11      2.51 o 
   7   5   4      183.00      200.24      4.57 o 
   8   5   4       21.07       21.07      1.16 o 
   9   5   4       46.50       42.74      1.45 o 
 -12   6   4        7.25        7.30      0.60 o 
 -11   6   4      216.54      246.12      4.76 o 
 -10   6   4       39.45       39.25      1.55 o 
  -9   6   4        0.28        9.48      0.84 o 
  -8   6   4        3.69        3.68      0.72 o 
  -7   6   4      603.48      646.23      9.72 o 
  -6   6   4        1.73        0.74      0.58 o 
  -5   6   4      201.03      213.52      4.43 o 
  -4   6   4      967.43      914.60     11.99 o 
  -3   6   4       38.66       30.24      1.17 o 
  -2   6   4      455.55      432.72      6.53 o 
  -1   6   4        1.88        2.79      0.47 o 
   0   6   4      103.15       84.70      2.27 o 
   1   6   4        7.49        4.56      0.57 o 
   2   6   4      197.62      226.00      4.49 o 
   3   6   4      198.99      238.83      4.76 o 
   4   6   4     1113.60     1171.50     15.03 o 
   5   6   4      179.92      178.49      4.22 o 
   6   6   4      394.57      412.03      7.17 o 
   7   6   4      102.69      102.49      3.08 o 
   8   6   4        2.97        4.32      0.70 o 
   9   6   4      191.90      171.08      3.48 o 
 -11   7   4        0.99        2.02      0.50 o 
 -10   7   4      128.83      126.81      3.29 o 
  -9   7   4       18.33       22.74      1.20 o 
  -8   7   4      389.30      392.31      7.01 o 
  -7   7   4       28.67       31.21      1.48 o 
  -6   7   4      408.78      398.44      6.95 o 
  -5   7   4      210.54      227.84      4.81 o 
  -4   7   4      873.07      762.80     10.71 o 
  -3   7   4      407.80      421.66      6.82 o 
  -2   7   4      378.02      411.13      6.57 o 
  -1   7   4       41.07       42.95      1.47 o 
   0   7   4      675.47      666.30     14.53 o 
   1   7   4        0.85        0.38      0.54 o 
   2   7   4      702.56      739.57     10.40 o 
   3   7   4        5.04        5.31      0.77 o 
   4   7   4      678.05      742.25     10.71 o 
   5   7   4       95.81      126.09      3.50 o 
   6   7   4       28.81       31.71      1.50 o 
   7   7   4        2.08        0.61      0.63 o 
   8   7   4       29.97       31.49      1.27 o 
   9   7   4       51.30       46.67      1.31 o 
 -11   8   4       61.90       64.56      1.91 o 
 -10   8   4        5.05        5.90      0.70 o 
  -9   8   4        0.23        1.36      0.49 o 
  -8   8   4       68.69       73.11      2.17 o 
  -7   8   4       82.79       72.90      2.22 o 
  -6   8   4      355.75      368.79      6.73 o 
  -5   8   4      104.09       97.01      2.56 o 
  -4   8   4      200.14      172.08      4.14 o 
  -3   8   4      169.15      163.95      3.91 o 
  -2   8   4      231.09      235.15      4.78 o 
  -1   8   4        9.18        8.12      0.72 o 
   0   8   4      746.37      712.46      7.21 o 
   1   8   4      125.66      130.01      3.38 o 
   2   8   4      855.58      957.42     12.94 o 
   3   8   4        1.04        2.23      0.69 o 
   4   8   4      366.07      391.06      6.90 o 
   5   8   4      479.50      501.90      8.18 o 
   6   8   4      442.69      459.97      7.54 o 
   7   8   4      421.66      399.90      6.55 o 
   8   8   4        0.74        0.56      0.46 o 
 -10   9   4       11.00       10.76      0.73 o 
  -9   9   4      440.66      468.84      7.23 o 
  -8   9   4        6.72        4.52      0.70 o 
  -7   9   4       49.78       58.33      1.93 o 
  -6   9   4      106.91       94.00      2.56 o 
  -5   9   4       40.71       38.35      1.64 o 
  -4   9   4       93.01       85.15      2.42 o 
  -3   9   4        1.87        5.64      0.72 o 
  -2   9   4      117.65      105.12      3.09 o 
  -1   9   4       79.18       71.78      2.09 o 
   0   9   4      615.82      579.68     15.73 o 
   1   9   4       20.82       23.22      1.24 o 
   2   9   4        4.82        6.55      0.79 o 
   3   9   4      471.32      516.86      8.40 o 
   4   9   4       22.45       31.34      1.42 o 
   5   9   4        1.11        2.03      0.66 o 
   6   9   4      192.14      189.85      4.13 o 
   7   9   4        9.19        7.77      0.70 o 
  -9  10   4        1.19        0.05      0.59 o 
  -8  10   4       81.29       79.37      2.10 o 
  -7  10   4       74.31       72.04      2.09 o 
  -6  10   4       21.75       17.75      1.16 o 
  -5  10   4      606.80      592.40      9.38 o 
  -4  10   4      205.55      208.08      4.81 o 
  -3  10   4        5.38        9.82      0.84 o 
  -2  10   4       18.16       14.73      1.06 o 
  -1  10   4       75.03       66.90      2.07 o 
   0  10   4       11.91       14.82      1.05 o 
   1  10   4      670.37      672.53     10.02 o 
   2  10   4       75.47       84.11      2.40 o 
   3  10   4        0.02       -0.78      0.78 o 
   4  10   4       61.29       59.66      1.92 o 
   5  10   4      127.72      129.27      3.33 o 
   6  10   4      264.37      274.32      4.86 o 
   7  10   4       95.75       84.30      2.10 o 
  -8  11   4        3.46        1.95      0.50 o 
  -7  11   4       32.32       41.60      1.43 o 
  -6  11   4       72.25       65.87      1.95 o 
  -5  11   4        0.04        0.55      0.75 o 
  -4  11   4      486.90      456.51      7.75 o 
  -3  11   4        9.38        6.61      0.76 o 
  -2  11   4      233.90      213.92      4.77 o 
  -1  11   4       73.52       75.56      2.22 o 
   0  11   4       87.75       74.55      7.28 o 
   1  11   4        0.01        1.22      0.62 o 
   2  11   4      106.85      113.58      3.30 o 
   3  11   4       78.75       89.16      2.38 o 
   4  11   4      126.07      137.16      3.44 o 
   5  11   4       11.62       14.01      0.89 o 
   6  11   4       16.31       17.21      0.80 o 
  -7  12   4       98.85      107.10      2.56 o 
  -6  12   4       27.68       28.62      1.17 o 
  -5  12   4       36.30       41.71      1.50 o 
  -4  12   4        1.36        1.92      0.61 o 
  -3  12   4      359.82      365.09      6.42 o 
  -2  12   4        4.80        5.80      0.72 o 
  -1  12   4       82.17       89.30      2.82 o 
   0  12   4       48.24       63.62      4.01 o 
   1  12   4      105.95      117.46      3.29 o 
   2  12   4       10.92       15.59      1.01 o 
   3  12   4       25.58       26.84      1.18 o 
   4  12   4        1.61        4.46      0.53 o 
   5  12   4      158.60      154.03      3.00 o 
  -6  13   4      297.47      307.93      4.74 o 
  -5  13   4       47.93       48.92      1.47 o 
  -4  13   4        3.12        1.08      0.50 o 
  -3  13   4        0.95        0.42      0.48 o 
  -2  13   4       13.58        8.98      0.72 o 
  -1  13   4      297.01      322.57      5.61 o 
   0  13   4       53.38       52.54      2.82 o 
   1  13   4       47.22       46.42      1.49 o 
   2  13   4       25.56       29.99      1.17 o 
   3  13   4      174.72      178.66      3.37 o 
  -3  14   4       65.36       77.17      2.04 o 
  -2  14   4      103.80       94.18      2.29 o 
  -1  14   4        1.92        2.69      0.44 o 
   0  14   4        0.14        0.72      0.40 o 
 -13   0   5        0.65        0.62      0.50 o 
 -11   0   5      134.08      162.17      4.10 o 
  -9   0   5      425.85      443.56      7.62 o 
  -7   0   5       18.95       22.64      1.13 o 
  -5   0   5     1472.45     1365.15     15.96 o 
  -3   0   5      283.24      342.53      5.04 o 
  -1   0   5     2717.37     2725.05     29.02 o 
   1   0   5     8188.18     9713.29     99.43 o 
   3   0   5      105.85      109.18      2.76 o 
   5   0   5      933.99      949.00     12.67 o 
   7   0   5       48.94       56.90      1.97 o 
   9   0   5       92.68       93.04      2.68 o 
 -13   1   5      825.39      692.10      8.89 o 
 -12   1   5       51.58       43.10      1.57 o 
 -11   1   5       40.70       43.45      1.79 o 
 -10   1   5       38.23       38.10      1.70 o 
  -9   1   5       84.40       87.57      2.46 o 
  -8   1   5        1.71        0.59      0.76 o 
  -7   1   5        0.48        0.82      0.45 o 
  -6   1   5      406.55      432.28      6.60 o 
  -5   1   5      616.99      664.06      8.80 o 
  -4   1   5       27.39       23.36      0.92 o 
  -3   1   5      222.14      205.85      3.55 o 
  -2   1   5     1033.16      947.85     11.19 o 
  -1   1   5      216.66      235.38      3.74 o 
   0   1   5       40.30       36.57      1.01 o 
   1   1   5      368.77      395.40      5.68 o 
   2   1   5     1608.97     1861.85     21.04 o 
   3   1   5       28.53       34.29      1.25 o 
   4   1   5      112.93      118.04      3.09 o 
   5   1   5        2.49        2.70      0.71 o 
   6   1   5      105.05       96.05      2.99 o 
   7   1   5      135.41      146.85      3.84 o 
   8   1   5       92.24       96.39      2.94 o 
   9   1   5        0.52        0.29      0.60 o 
 -13   2   5       35.02       36.73      1.15 o 
 -12   2   5      232.30      229.62      4.57 o 
 -11   2   5        0.11        0.05      0.74 o 
 -10   2   5      117.71      119.85      3.53 o 
  -9   2   5       10.61       11.84      0.91 o 
  -8   2   5      131.92      132.20      3.46 o 
  -7   2   5       39.95       36.47      1.39 o 
  -6   2   5      124.12      128.89      3.08 o 
  -5   2   5        0.09        0.20      0.34 o 
  -4   2   5     1589.81     1529.66     17.53 o 
  -3   2   5      349.14      320.98      4.91 o 
  -2   2   5     1278.50     1241.05     14.26 o 
  -1   2   5       76.24       85.08      2.01 o 
   0   2   5     5451.18     5709.51    209.54 o 
   1   2   5     1216.56     1386.81     15.93 o 
   2   2   5       83.56       82.82      2.28 o 
   3   2   5       13.53       16.18      0.91 o 
   4   2   5      386.65      378.18      6.32 o 
   5   2   5       61.68       67.70      2.01 o 
   6   2   5      435.59      472.02      7.80 o 
   7   2   5       36.81       35.82      1.52 o 
   8   2   5        6.12       10.45      0.88 o 
   9   2   5       77.73       69.10      1.89 o 
 -12   3   5        2.04        0.58      0.77 o 
 -11   3   5       34.01       39.40      1.61 o 
 -10   3   5        1.12        1.00      0.66 o 
  -9   3   5       41.27       44.38      1.71 o 
  -8   3   5        3.38        6.07      0.82 o 
  -7   3   5      268.29      259.01      5.01 o 
  -6   3   5       90.98       89.71      2.58 o 
  -5   3   5     1297.59     1300.64     15.58 o 
  -4   3   5      612.05      606.34      8.23 o 
  -3   3   5       75.11       62.77      1.84 o 
  -2   3   5      341.82      318.31      4.88 o 
  -1   3   5        4.86       13.16      0.69 o 
   0   3   5      215.83      236.03      2.82 o 
   1   3   5       28.41       37.56      1.17 o 
   2   3   5      365.74      431.77      6.52 o 
   3   3   5     1021.86      991.24     12.72 o 
   4   3   5      410.40      488.42      7.62 o 
   5   3   5       40.63       40.09      1.58 o 
   6   3   5       36.55       39.30      1.63 o 
   7   3   5       13.58       14.01      1.02 o 
   8   3   5      159.76      156.70      3.76 o 
   9   3   5        2.84        1.57      0.52 o 
 -12   4   5       34.82       39.34      1.37 o 
 -11   4   5      118.94      123.26      3.40 o 
 -10   4   5        6.09        7.82      0.84 o 
  -9   4   5       85.06       85.58      2.45 o 
  -8   4   5       11.52       12.82      0.96 o 
  -7   4   5      193.63      186.14      4.16 o 
  -6   4   5      348.29      412.85      6.67 o 
  -5   4   5      302.85      292.22      5.13 o 
  -4   4   5       42.37       46.45      1.45 o 
  -3   4   5      295.58      346.84      5.48 o 
  -2   4   5       56.67       75.91      2.09 o 
  -1   4   5      897.83      885.68     10.96 o 
   0   4   5     1066.13     1175.43     31.69 o 
   1   4   5      308.12      313.19      5.11 o 
   2   4   5       23.50       26.72      1.12 o 
   3   4   5        3.81        5.01      0.69 o 
   4   4   5       13.89       15.02      1.02 o 
   5   4   5      316.42      322.68      6.04 o 
   6   4   5       49.32       58.02      1.95 o 
   7   4   5      125.87      122.25      3.39 o 
   8   4   5      143.80      144.14      3.48 o 
   9   4   5       96.40       87.98      2.40 o 
 -12   5   5        4.19        4.30      0.60 o 
 -11   5   5       85.94       92.16      2.80 o 
 -10   5   5      186.87      189.64      4.43 o 
  -9   5   5       15.47       18.60      1.15 o 
  -8   5   5      115.89      105.69      3.18 o 
  -7   5   5        1.08        1.82      0.58 o 
  -6   5   5       16.30       11.38      0.88 o 
  -5   5   5      335.76      341.68      5.88 o 
  -4   5   5      207.14      211.84      4.22 o 
  -3   5   5       11.66       11.94      0.77 o 
  -2   5   5      245.71      213.96      4.01 o 
  -1   5   5      247.57      267.56      4.62 o 
   0   5   5       67.62       72.60      1.52 o 
   1   5   5       10.98        9.73      0.69 o 
   2   5   5      602.98      609.49      8.76 o 
   3   5   5       44.63       45.99      1.65 o 
   4   5   5       14.78       20.76      1.12 o 
   5   5   5        6.35        7.50      0.78 o 
   6   5   5      316.03      326.95      6.14 o 
   7   5   5        4.00        3.81      0.77 o 
   8   5   5      281.91      263.25      4.94 o 
   9   5   5        0.08        0.32      0.48 o 
 -12   6   5       67.84       84.03      2.14 o 
 -11   6   5       84.45       90.46      2.63 o 
 -10   6   5       55.00       54.30      1.81 o 
  -9   6   5        0.75       -0.08      0.66 o 
  -8   6   5      563.40      595.78      9.28 o 
  -7   6   5       73.45       74.43      2.19 o 
  -6   6   5      787.44      838.60     11.63 o 
  -5   6   5      361.13      368.44      6.36 o 
  -4   6   5      176.76      156.14      3.65 o 
  -3   6   5      848.51      817.78     10.96 o 
  -2   6   5       63.39       58.95      1.69 o 
  -1   6   5      174.54      179.67      3.77 o 
   0   6   5      155.22      120.96      2.15 o 
   1   6   5      805.24      805.31     10.80 o 
   2   6   5       98.23       96.76      2.82 o 
   3   6   5       22.41       21.36      1.24 o 
   4   6   5      392.14      404.32      7.00 o 
   5   6   5       42.95       47.00      1.75 o 
   6   6   5       75.96       74.27      2.15 o 
   7   6   5       48.57       47.75      1.67 o 
   8   6   5       57.25       53.49      1.59 o 
 -11   7   5        5.80        6.42      0.64 o 
 -10   7   5       32.56       35.57      1.41 o 
  -9   7   5      242.49      252.71      5.18 o 
  -8   7   5       26.22       27.43      1.43 o 
  -7   7   5      672.39      719.42     10.60 o 
  -6   7   5       32.08       38.67      1.61 o 
  -5   7   5      471.70      452.43      7.54 o 
  -4   7   5        6.43        6.30      0.75 o 
  -3   7   5       33.57       20.03      1.12 o 
  -2   7   5        1.31        2.54      0.54 o 
  -1   7   5      801.35      808.14     10.98 o 
   0   7   5      435.40      440.92      6.65 o 
   1   7   5     1290.78     1242.05     15.61 o 
   2   7   5       27.67       30.45      1.41 o 
   3   7   5     2945.90     3323.21     37.25 o 
   4   7   5      298.84      303.72      5.89 o 
   5   7   5        2.37        3.21      0.69 o 
   6   7   5      575.11      614.23      9.19 o 
   7   7   5      128.36      138.58      3.36 o 
   8   7   5      143.69      121.36      2.72 o 
 -11   8   5       42.58       42.42      1.23 o 
 -10   8   5        2.14        1.73      0.56 o 
  -9   8   5      115.55      110.63      3.11 o 
  -8   8   5       26.89       26.96      1.35 o 
  -7   8   5      258.05      253.15      5.27 o 
  -6   8   5       37.96       40.19      1.60 o 
  -5   8   5        1.95        4.78      0.74 o 
  -4   8   5       22.13       33.19      1.44 o 
  -3   8   5      589.37      525.40      8.37 o 
  -2   8   5        0.44        1.00      0.45 o 
  -1   8   5       16.62       15.13      0.93 o 
   0   8   5      422.01      414.81      4.99 o 
   1   8   5      750.36      779.48     11.00 o 
   2   8   5       70.13       62.19      2.02 o 
   3   8   5      473.32      537.69      8.67 o 
   4   8   5       25.27       25.11      1.34 o 
   5   8   5       43.87       41.78      1.67 o 
   6   8   5      603.78      607.90      8.89 o 
   7   8   5        1.06        0.81      0.46 o 
 -10   9   5      138.21      142.72      3.02 o 
  -9   9   5      303.44      310.17      5.40 o 
  -8   9   5       90.31       92.34      2.83 o 
  -7   9   5        0.77        2.21      0.64 o 
  -6   9   5      240.78      254.32      5.35 o 
  -5   9   5       45.86       42.33      1.70 o 
  -4   9   5        6.38        7.54      0.89 o 
  -3   9   5       54.97       53.76      1.88 o 
  -2   9   5      408.50      352.89      6.48 o 
  -1   9   5      783.48      751.02     10.86 o 
   0   9   5        0.65        0.29      0.57 o 
   1   9   5       30.23       29.65      1.39 o 
   2   9   5      879.93      874.35     12.16 o 
   3   9   5       11.40       11.95      0.99 o 
   4   9   5      587.45      603.23      9.09 o 
   5   9   5        0.70        1.31      0.60 o 
   6   9   5        0.52        1.73      0.48 o 
   7   9   5       25.98       24.76      0.92 o 
  -9  10   5        0.31        0.00      0.51 o 
  -8  10   5        1.52        2.12      0.61 o 
  -7  10   5      273.76      294.95      5.54 o 
  -6  10   5        0.16        0.62      0.69 o 
  -5  10   5        5.33        6.36      0.78 o 
  -4  10   5       22.23       18.39      1.15 o 
  -3  10   5      263.51      228.76      5.04 o 
  -2  10   5        1.76        0.16      0.84 o 
  -1  10   5      235.62      215.10      4.80 o 
   0  10   5       39.47       43.71      5.30 o 
   1  10   5       40.31       34.83      1.49 o 
   2  10   5        1.42        3.04      0.64 o 
   3  10   5       29.97       32.44      1.45 o 
   4  10   5       44.15       44.33      1.59 o 
   5  10   5      116.84      119.55      2.94 o 
   6  10   5       50.37       46.27      1.33 o 
  -8  11   5      158.34      164.92      3.35 o 
  -7  11   5        5.37        9.52      0.78 o 
  -6  11   5       53.65       52.04      1.69 o 
  -5  11   5       41.76       39.41      1.54 o 
  -4  11   5      190.70      175.05      4.23 o 
  -3  11   5      100.51       95.39      2.54 o 
  -2  11   5      191.95      174.46      4.22 o 
  -1  11   5       14.15       20.71      1.16 o 
   0  11   5       28.13       30.99      2.44 o 
   1  11   5       21.60       19.21      1.08 o 
   2  11   5       24.59       26.87      1.25 o 
   3  11   5      264.10      296.85      5.37 o 
   4  11   5        2.20        4.08      0.53 o 
   5  11   5      108.61      106.23      2.45 o 
  -7  12   5        7.14        8.25      0.58 o 
  -6  12   5        3.42        8.72      0.70 o 
  -5  12   5      181.41      178.66      3.88 o 
  -4  12   5      260.90      260.41      5.03 o 
  -3  12   5       10.02        7.76      0.76 o 
  -2  12   5       49.77       47.13      1.62 o 
  -1  12   5       26.46       23.15      1.20 o 
   0  12   5      292.77      328.62     13.77 o 
   1  12   5       19.08       16.66      0.95 o 
   2  12   5       13.94       16.80      0.89 o 
   3  12   5       13.36       14.98      0.86 o 
   4  12   5       80.65       78.10      1.98 o 
  -5  13   5       15.89       15.64      0.78 o 
  -4  13   5        5.23        6.42      0.62 o 
  -3  13   5       37.21       47.49      1.49 o 
  -2  13   5      298.09      302.67      5.22 o 
  -1  13   5        2.84        3.35      0.56 o 
   0  13   5        2.34        3.83      0.40 o 
   1  13   5        2.63        5.19      0.53 o 
   2  13   5       95.78       93.20      2.19 o 
 -12   0   6        7.74       11.78      0.86 o 
 -10   0   6        1.44        3.77      0.82 o 
  -8   0   6      528.75      546.29      8.47 o 
  -6   0   6       43.51       46.00      1.48 o 
  -4   0   6      133.40      174.81      3.44 o 
  -2   0   6      138.78      153.49      3.07 o 
   0   0   6      307.33      276.06      8.24 o 
   2   0   6       27.81       39.99      1.38 o 
   4   0   6      152.97      154.17      3.74 o 
   6   0   6        0.31        0.24      0.90 o 
   8   0   6      826.39      826.97     11.13 o 
 -13   1   6       92.15       73.02      1.96 o 
 -12   1   6       35.00       31.90      1.35 o 
 -11   1   6        0.98        2.33      0.62 o 
 -10   1   6       37.04       48.80      1.82 o 
  -9   1   6       24.98       27.42      1.35 o 
  -8   1   6      286.07      296.63      5.63 o 
  -7   1   6      368.97      380.32      6.38 o 
  -6   1   6       73.23       95.48      2.62 o 
  -5   1   6      695.30      757.73      9.98 o 
  -4   1   6      270.39      281.95      4.76 o 
  -3   1   6     1179.67     1032.82     12.53 o 
  -2   1   6     7454.03     7634.41     78.82 o 
  -1   1   6      186.49      163.69      3.18 o 
   0   1   6      141.07      135.50      3.30 o 
   1   1   6        2.64        7.04      0.59 o 
   2   1   6      280.09      262.21      4.82 o 
   3   1   6      170.08      156.21      3.66 o 
   4   1   6        2.96        4.14      0.61 o 
   5   1   6      146.50      142.89      3.72 o 
   6   1   6       24.80       23.02      1.35 o 
   7   1   6        5.46        5.35      0.80 o 
   8   1   6       18.60       19.43      1.05 o 
   9   1   6        0.38       -0.34      0.48 o 
 -13   2   6       16.66       18.95      0.83 o 
 -12   2   6        1.17        0.32      0.60 o 
 -11   2   6        0.36        0.60      0.68 o 
 -10   2   6       11.04        8.59      0.94 o 
  -9   2   6      183.83      191.80      4.47 o 
  -8   2   6        1.26        1.55      0.55 o 
  -7   2   6      162.15      168.66      3.84 o 
  -6   2   6       22.68       24.24      1.12 o 
  -5   2   6      861.72      901.68     11.55 o 
  -4   2   6      460.49      459.56      6.76 o 
  -3   2   6        4.59        4.42      0.52 o 
  -2   2   6      260.49      263.84      4.43 o 
  -1   2   6     2330.54     2306.04     25.36 o 
   0   2   6        0.22        2.34      0.32 o 
   1   2   6      502.65      566.68      7.92 o 
   2   2   6       34.52       35.20      1.31 o 
   3   2   6       45.44       41.46      1.51 o 
   4   2   6       62.23       63.64      1.99 o 
   5   2   6        6.30        4.81      0.71 o 
   6   2   6       14.39       22.07      1.26 o 
   7   2   6      249.02      251.27      5.06 o 
   8   2   6       85.10       80.42      2.49 o 
   9   2   6        7.75        7.21      0.59 o 
 -12   3   6       34.92       43.06      1.47 o 
 -11   3   6       68.37       74.64      2.15 o 
 -10   3   6       43.98       49.93      1.77 o 
  -9   3   6        0.89        1.87      0.45 o 
  -8   3   6       61.99       59.64      1.92 o 
  -7   3   6      214.56      227.51      4.67 o 
  -6   3   6      142.72      122.38      3.15 o 
  -5   3   6      186.25      211.58      4.19 o 
  -4   3   6      757.71      734.03      9.80 o 
  -3   3   6     1835.78     1674.27     19.29 o 
  -2   3   6       37.72       24.19      1.00 o 
  -1   3   6      234.84      207.79      3.85 o 
   0   3   6      161.62      163.67      3.26 o 
   1   3   6      685.49      648.09      8.90 o 
   2   3   6      713.55      775.20     10.56 o 
   3   3   6     1305.05     1393.77     17.26 o 
   4   3   6      254.35      254.13      5.13 o 
   5   3   6       62.74       73.26      2.19 o 
   6   3   6      528.28      568.18      8.86 o 
   7   3   6        0.12       -0.81      0.81 o 
   8   3   6      246.01      231.18      4.48 o 
 -12   4   6       49.46       58.64      1.67 o 
 -11   4   6       22.23       17.66      1.12 o 
 -10   4   6       99.57       94.70      2.99 o 
  -9   4   6        0.11        0.08      0.66 o 
  -8   4   6      706.63      730.36     10.60 o 
  -7   4   6      206.99      202.61      4.43 o 
  -6   4   6       23.70       32.05      1.34 o 
  -5   4   6      178.57      181.20      3.91 o 
  -4   4   6        3.00        7.83      0.68 o 
  -3   4   6        1.67        2.31      0.52 o 
  -2   4   6      533.73      483.75      7.11 o 
  -1   4   6        7.31       27.58      1.11 o 
   0   4   6      986.45      865.41      7.91 o 
   1   4   6        9.09       22.53      1.06 o 
   2   4   6       52.05       63.63      1.87 o 
   3   4   6      431.80      462.72      7.57 o 
   4   4   6      157.85      155.32      3.88 o 
   5   4   6      840.66      880.26     12.25 o 
   6   4   6       57.37       62.39      1.99 o 
   7   4   6        1.93        1.96      0.64 o 
   8   4   6        7.90        5.98      0.66 o 
 -12   5   6       20.30       26.14      1.05 o 
 -11   5   6      181.32      191.47      4.12 o 
 -10   5   6        6.27        8.16      0.85 o 
  -9   5   6      291.70      292.66      5.74 o 
  -8   5   6       60.41       60.88      1.99 o 
  -7   5   6       43.37       45.21      1.68 o 
  -6   5   6      192.40      213.79      4.55 o 
  -5   5   6       10.06       12.04      0.83 o 
  -4   5   6      216.60      191.81      4.11 o 
  -3   5   6       47.25       26.31      1.16 o 
  -2   5   6       30.67       30.54      1.22 o 
  -1   5   6        4.30        6.63      0.60 o 
   0   5   6       33.02       37.16      3.99 o 
   1   5   6      573.20      524.20      7.89 o 
   2   5   6      456.42      505.22      7.92 o 
   3   5   6      263.58      257.48      5.27 o 
   4   5   6        0.02        0.16      0.66 o 
   5   5   6      128.31      131.81      3.63 o 
   6   5   6       16.84       23.45      1.28 o 
   7   5   6       91.70       85.20      2.56 o 
   8   5   6        1.31        1.08      0.42 o 
 -12   6   6       25.04       26.98      0.99 o 
 -11   6   6       67.98       66.64      1.81 o 
 -10   6   6       90.10      103.64      2.96 o 
  -9   6   6        1.50        8.81      0.84 o 
  -8   6   6       96.63       99.99      3.15 o 
  -7   6   6        0.10        3.96      0.79 o 
  -6   6   6        8.52        9.11      0.90 o 
  -5   6   6      160.84      156.25      3.86 o 
  -4   6   6      121.46      109.62      3.07 o 
  -3   6   6      776.15      748.82     10.47 o 
  -2   6   6      196.50      167.42      3.79 o 
  -1   6   6      294.05      292.27      5.36 o 
   0   6   6     3169.30     3119.51     26.53 o 
   1   6   6        7.97        8.05      0.84 o 
   2   6   6       25.83       31.11      1.37 o 
   3   6   6     1248.14     1367.71     17.42 o 
   4   6   6       51.05       57.10      1.92 o 
   5   6   6      465.84      468.00      7.70 o 
   6   6   6      206.95      211.20      4.45 o 
   7   6   6      135.92      128.59      3.12 o 
   8   6   6       22.40       20.65      0.83 o 
 -11   7   6        5.23        6.18      0.61 o 
 -10   7   6      225.24      246.86      4.72 o 
  -9   7   6      121.34      123.15      3.36 o 
  -8   7   6       54.94       72.21      2.16 o 
  -7   7   6       11.84       11.42      0.94 o 
  -6   7   6      239.54      227.85      4.95 o 
  -5   7   6       21.03       20.36      1.15 o 
  -4   7   6       23.82       24.15      1.22 o 
  -3   7   6        7.08        9.14      0.78 o 
  -2   7   6     1480.00     1288.53     16.27 o 
  -1   7   6      246.75      231.55      4.79 o 
   0   7   6      124.94      139.83      2.58 o 
   1   7   6       70.70       66.14      2.03 o 
   2   7   6        1.13        1.82      0.62 o 
   3   7   6      244.03      263.46      5.47 o 
   4   7   6       41.55       39.60      1.63 o 
   5   7   6        0.15        1.10      0.54 o 
   6   7   6      197.75      211.14      4.29 o 
   7   7   6       21.31       18.24      0.92 o 
 -11   8   6        1.33        2.12      0.38 o 
 -10   8   6       68.07       71.61      2.21 o 
  -9   8   6       95.87       97.57      2.82 o 
  -8   8   6       15.40       16.19      1.09 o 
  -7   8   6        8.01       13.23      1.02 o 
  -6   8   6        3.26        1.76      0.51 o 
  -5   8   6       19.47       14.84      1.02 o 
  -4   8   6      942.55      847.26     12.05 o 
  -3   8   6       91.38       89.57      2.49 o 
  -2   8   6       25.45       25.70      1.28 o 
  -1   8   6      664.98      607.18      9.31 o 
   0   8   6     1654.09     1702.90     48.53 o 
   1   8   6      696.37      650.92      9.75 o 
   2   8   6        0.15        0.32      0.81 o 
   3   8   6      475.18      487.29      8.09 o 
   4   8   6       42.28       51.16      1.78 o 
   5   8   6       58.30       52.93      1.72 o 
   6   8   6       30.44       32.42      1.21 o 
   7   8   6       22.00       18.43      0.79 o 
 -10   9   6        3.04        2.14      0.46 o 
  -9   9   6        5.32        4.83      0.62 o 
  -8   9   6       48.45       57.02      1.77 o 
  -7   9   6      108.56      104.05      3.09 o 
  -6   9   6      288.78      303.26      5.94 o 
  -5   9   6        0.20        0.59      0.69 o 
  -4   9   6      150.38      138.19      3.80 o 
  -3   9   6      362.24      324.96      6.28 o 
  -2   9   6      119.47      117.22      3.45 o 
  -1   9   6        0.36       -0.84      0.84 o 
   0   9   6      252.40      249.43     15.08 o 
   1   9   6        4.20        3.65      0.70 o 
   2   9   6        4.30        8.88      0.90 o 
   3   9   6      575.30      664.89      9.89 o 
   4   9   6       31.91       34.08      1.39 o 
   5   9   6      154.80      155.57      3.42 o 
   6   9   6       95.39       89.55      2.23 o 
  -9  10   6       55.91       63.20      1.87 o 
  -8  10   6       91.86      103.95      2.71 o 
  -7  10   6       18.17       19.67      1.04 o 
  -6  10   6       39.76       42.60      1.61 o 
  -5  10   6      426.44      404.84      7.10 o 
  -4  10   6       36.26       33.14      1.53 o 
  -3  10   6       20.43       21.47      1.18 o 
  -2  10   6      150.67      132.59      3.69 o 
  -1  10   6      226.12      215.08      4.79 o 
   0  10   6      348.47      343.95     19.44 o 
   1  10   6      194.58      183.99      4.22 o 
   2  10   6        0.13       -0.07      0.53 o 
   3  10   6       16.06       19.40      1.12 o 
   4  10   6        1.29        1.55      0.54 o 
   5  10   6       28.21       28.98      1.05 o 
  -8  11   6       20.19       17.34      0.82 o 
  -7  11   6       32.76       37.81      1.33 o 
  -6  11   6        3.75        3.25      0.56 o 
  -5  11   6       29.94       27.52      1.33 o 
  -4  11   6      184.63      172.06      4.05 o 
  -3  11   6       89.50       86.04      2.37 o 
  -2  11   6      195.12      183.02      4.27 o 
  -1  11   6       15.32       16.32      1.09 o 
   0  11   6        9.08       10.30      0.63 o 
   1  11   6       65.90       63.22      1.84 o 
   2  11   6      212.96      221.08      4.34 o 
   3  11   6       16.72       20.11      0.99 o 
   4  11   6       24.62       26.87      0.98 o 
  -7  12   6       87.37      100.73      2.26 o 
  -6  12   6       53.23       67.08      1.99 o 
  -5  12   6       25.31       28.57      1.17 o 
  -4  12   6       33.33       36.82      1.35 o 
  -3  12   6        1.33        1.71      0.51 o 
  -2  12   6       10.17        7.82      0.77 o 
  -1  12   6      133.01      142.88      3.52 o 
   0  12   6       18.85       17.11      0.69 o 
   1  12   6      217.83      231.72      4.28 o 
   2  12   6       60.51       65.73      1.94 o 
   3  12   6       56.83       69.68      1.87 o 
  -4  13   6        5.07        7.19      0.60 o 
  -3  13   6      115.18      125.46      2.84 o 
  -2  13   6      102.21      128.77      2.99 o 
  -1  13   6       12.51       12.62      0.83 o 
   0  13   6        1.72        3.92      0.36 o 
 -13   0   7       65.73       68.91      1.87 o 
 -11   0   7      111.04      121.27      3.40 o 
  -9   0   7        5.39        5.57      0.75 o 
  -7   0   7      381.89      438.18      7.17 o 
  -5   0   7     6434.52     7172.47     75.00 o 
  -3   0   7       65.81      150.10      3.30 o 
  -1   0   7     1038.26      888.57     11.32 o 
   1   0   7      102.34      109.41      2.90 o 
   3   0   7      307.12      277.53      5.42 o 
   5   0   7      994.68      980.49     13.32 o 
   7   0   7     1005.42     1016.56     13.16 o 
 -13   1   7        3.00        2.71      0.42 o 
 -12   1   7       35.92       39.51      1.42 o 
 -11   1   7      118.01      119.40      3.29 o 
 -10   1   7       50.39       54.39      1.88 o 
  -9   1   7       45.69       49.80      1.80 o 
  -8   1   7      359.98      381.84      6.67 o 
  -7   1   7      188.17      215.65      4.53 o 
  -6   1   7        4.12        5.14      0.68 o 
  -5   1   7       73.47       83.45      2.53 o 
  -4   1   7      858.67      859.19     11.21 o 
  -3   1   7      895.15      827.73     10.79 o 
  -2   1   7      491.48      485.21      7.11 o 
  -1   1   7       45.78       51.45      1.51 o 
   0   1   7      116.04       93.32      1.80 o 
   1   1   7      124.94      104.48      2.81 o 
   2   1   7      197.99      196.90      4.34 o 
   3   1   7        8.79        9.30      0.78 o 
   4   1   7      127.52      142.07      3.71 o 
   5   1   7      784.03      769.78     11.06 o 
   6   1   7       26.59       29.76      1.47 o 
   7   1   7       25.25       29.08      1.31 o 
   8   1   7       23.30       22.81      1.00 o 
 -12   2   7        0.06       -0.56      0.56 o 
 -11   2   7        0.01       -0.06      0.66 o 
 -10   2   7      137.62      157.92      3.90 o 
  -9   2   7       16.95       18.80      1.11 o 
  -8   2   7      339.55      372.56      6.59 o 
  -7   2   7        0.58        0.50      0.64 o 
  -6   2   7      595.42      617.02      8.96 o 
  -5   2   7      286.57      327.09      5.66 o 
  -4   2   7      468.16      401.75      6.41 o 
  -3   2   7       11.57       10.29      0.74 o 
  -2   2   7      183.12      138.96      3.17 o 
  -1   2   7       95.05       99.10      2.61 o 
   0   2   7     1440.82     1299.95     11.15 o 
   1   2   7       59.08       61.10      1.77 o 
   2   2   7      138.56      134.73      3.50 o 
   3   2   7      389.46      391.46      6.83 o 
   4   2   7        1.13        2.43      0.75 o 
   5   2   7       35.96       37.63      1.55 o 
   6   2   7       87.72       83.95      2.29 o 
   7   2   7      881.86      853.15     11.37 o 
   8   2   7       15.85       16.30      0.82 o 
 -12   3   7       13.81       16.94      0.90 o 
 -11   3   7      100.65      111.43      3.12 o 
 -10   3   7      105.78      101.58      3.11 o 
  -9   3   7       19.03       21.50      1.20 o 
  -8   3   7       45.39       49.96      1.79 o 
  -7   3   7      212.24      204.89      4.46 o 
  -6   3   7        5.94        5.70      0.65 o 
  -5   3   7      180.63      172.58      3.85 o 
  -4   3   7      464.16      459.11      7.16 o 
  -3   3   7      248.81      174.16      3.74 o 
  -2   3   7       98.70      124.77      3.03 o 
  -1   3   7       15.30       13.26      0.78 o 
   0   3   7      181.64      182.33      2.75 o 
   1   3   7       31.95       31.67      1.30 o 
   2   3   7      491.18      508.61      8.07 o 
   3   3   7       51.66       53.34      1.91 o 
   4   3   7      564.18      566.96      8.90 o 
   5   3   7        5.64       15.41      1.08 o 
   6   3   7        1.46        2.51      0.58 o 
   7   3   7        0.05        0.41      0.52 o 
   8   3   7       11.31       13.68      0.73 o 
 -12   4   7       16.12       14.68      0.83 o 
 -11   4   7       44.77       43.62      1.55 o 
 -10   4   7        0.66        0.07      0.74 o 
  -9   4   7        2.43        2.17      0.71 o 
  -8   4   7        6.44        8.64      0.81 o 
  -7   4   7      221.46      227.28      4.78 o 
  -6   4   7        0.11        3.16      0.62 o 
  -5   4   7      401.75      391.50      6.60 o 
  -4   4   7      292.07      265.11      5.06 o 
  -3   4   7        9.00        6.45      0.68 o 
  -2   4   7       20.49       19.76      0.97 o 
  -1   4   7      498.66      458.98      7.16 o 
   0   4   7       71.92       82.31      1.81 o 
   1   4   7       35.81       25.12      1.22 o 
   2   4   7      261.18      273.78      5.43 o 
   3   4   7      775.11      847.38     11.95 o 
   4   4   7      145.22      150.98      3.89 o 
   5   4   7       25.67       24.83      1.29 o 
   6   4   7       69.06       71.91      2.05 o 
   7   4   7        2.80        2.89      0.58 o 
 -12   5   7        1.57        0.50      0.41 o 
 -11   5   7       25.49       24.04      1.13 o 
 -10   5   7       13.44       13.01      0.95 o 
  -9   5   7        6.96        7.84      0.83 o 
  -8   5   7      302.61      306.87      5.92 o 
  -7   5   7       17.94       17.88      1.12 o 
  -6   5   7      149.31      142.01      3.67 o 
  -5   5   7      350.17      327.59      6.00 o 
  -4   5   7      119.51      109.15      3.09 o 
  -3   5   7      247.61      214.39      4.49 o 
  -2   5   7      392.82      328.84      5.84 o 
  -1   5   7      315.59      306.47      5.58 o 
   0   5   7     1568.62     1500.83     17.86 o 
   1   5   7       74.39       73.29      2.11 o 
   2   5   7      858.66      804.50     11.39 o 
   3   5   7        7.64        9.31      0.87 o 
   4   5   7      119.75      116.56      3.37 o 
   5   5   7       12.02       11.56      0.92 o 
   6   5   7      161.15      151.44      3.54 o 
   7   5   7        0.06        0.73      0.44 o 
 -11   6   7       19.27       14.78      0.86 o 
 -10   6   7       32.80       32.51      1.34 o 
  -9   6   7       80.40       74.34      2.15 o 
  -8   6   7        0.19        0.31      0.65 o 
  -7   6   7        5.48        5.60      0.74 o 
  -6   6   7      149.11      156.29      3.95 o 
  -5   6   7      458.53      427.62      7.31 o 
  -4   6   7       79.83       72.79      2.15 o 
  -3   6   7       81.73       74.62      2.18 o 
  -2   6   7      488.41      423.47      7.09 o 
  -1   6   7      125.67      123.81      3.36 o 
   0   6   7      281.61      260.14      3.71 o 
   1   6   7      186.97      178.21      4.16 o 
   2   6   7        0.52       -0.69      0.79 o 
   3   6   7       75.81       87.49      2.48 o 
   4   6   7      182.59      188.87      4.34 o 
   5   6   7       20.59       22.94      1.16 o 
   6   6   7       19.66       17.66      0.92 o 
   7   6   7       37.28       39.01      1.16 o 
 -11   7   7       92.67      107.41      2.51 o 
 -10   7   7        0.11        0.11      0.47 o 
  -9   7   7       17.91       17.28      1.07 o 
  -8   7   7       24.45       23.97      1.26 o 
  -7   7   7      206.50      204.61      4.61 o 
  -6   7   7      320.11      321.36      6.11 o 
  -5   7   7       16.12       15.29      1.10 o 
  -4   7   7        9.50        7.50      0.88 o 
  -3   7   7     4819.87     4021.83     44.37 o 
  -2   7   7       13.41       12.35      1.03 o 
  -1   7   7        2.30        4.61      0.72 o 
   0   7   7     1934.81     1845.87     15.78 o 
   1   7   7       52.68       46.83      1.75 o 
   2   7   7      459.19      455.17      7.63 o 
   3   7   7      543.71      620.96      9.56 o 
   4   7   7        2.65        3.38      0.67 o 
   5   7   7       61.28       58.08      1.74 o 
   6   7   7        0.28        1.05      0.44 o 
 -10   8   7       33.25       33.44      1.17 o 
  -9   8   7      108.89      113.38      2.94 o 
  -8   8   7       11.10       14.26      0.96 o 
  -7   8   7       20.34       17.37      1.10 o 
  -6   8   7      165.34      152.92      3.91 o 
  -5   8   7      491.83      459.34      7.78 o 
  -4   8   7       15.02       13.60      1.10 o 
  -3   8   7      142.37      125.94      3.56 o 
  -2   8   7        1.70        1.54      0.61 o 
  -1   8   7      105.92       91.30      2.50 o 
   0   8   7     1157.14     1112.26     54.41 o 
   1   8   7        1.92       -0.23      0.83 o 
   2   8   7       72.24       70.24      2.10 o 
   3   8   7      251.15      300.29      5.76 o 
   4   8   7       21.56       17.24      1.02 o 
   5   8   7       19.95       21.93      1.02 o 
   6   8   7        1.83        0.45      0.47 o 
 -10   9   7        7.74        7.80      0.60 o 
  -9   9   7        7.62        9.83      0.76 o 
  -8   9   7       95.59       96.01      2.72 o 
  -7   9   7      211.62      218.02      4.55 o 
  -6   9   7       13.01       15.27      1.04 o 
  -5   9   7      124.14      108.50      3.26 o 
  -4   9   7      577.98      507.24      8.35 o 
  -3   9   7        3.28        3.23      0.72 o 
  -2   9   7      640.07      562.49      8.96 o 
  -1   9   7       38.01       34.21      1.57 o 
   0   9   7       81.60       68.41      1.53 o 
   1   9   7        1.79        1.75      0.61 o 
   2   9   7       38.72       49.96      1.71 o 
   3   9   7        4.43        7.81      0.74 o 
   4   9   7        4.41        5.27      0.59 o 
   5   9   7        0.40        1.28      0.41 o 
  -9  10   7       31.90       29.88      0.99 o 
  -8  10   7        7.91        7.92      0.67 o 
  -7  10   7      157.85      164.00      3.64 o 
  -6  10   7       14.92       14.28      0.98 o 
  -5  10   7      105.54       90.62      2.84 o 
  -4  10   7        3.68        3.54      0.74 o 
  -3  10   7        2.12        2.84      0.63 o 
  -2  10   7       17.27       14.03      0.98 o 
  -1  10   7      108.56      123.05      3.51 o 
   0  10   7       13.95       13.37      0.68 o 
   1  10   7        0.01        0.47      0.68 o 
   2  10   7      207.33      200.28      4.13 o 
   3  10   7        6.17        8.76      0.74 o 
   4  10   7       11.15       15.80      0.78 o 
  -7  11   7       41.24       43.03      1.33 o 
  -6  11   7       21.51       22.97      1.04 o 
  -5  11   7       57.54       59.20      1.75 o 
  -4  11   7        3.32        3.30      0.65 o 
  -3  11   7      151.54      140.67      3.50 o 
  -2  11   7       52.93       53.15      1.75 o 
  -1  11   7        4.88        5.42      0.64 o 
   0  11   7        4.41        5.44      1.20 o 
   1  11   7       86.19       93.09      2.54 o 
   2  11   7        0.13        0.60      0.38 o 
   3  11   7       18.20       19.48      0.85 o 
  -6  12   7       69.72       78.95      2.00 o 
  -5  12   7       39.15       34.50      1.17 o 
  -4  12   7       33.53       34.71      1.23 o 
  -3  12   7       18.15       20.84      1.00 o 
  -2  12   7       58.55       61.68      1.74 o 
  -1  12   7       23.07       21.39      1.04 o 
   0  12   7      109.51      116.50      4.94 o 
   1  12   7       40.86       39.51      1.18 o 
 -12   0   8       24.85       28.52      1.19 o 
 -10   0   8        6.76        6.86      0.78 o 
  -8   0   8      134.93      142.45      3.71 o 
  -6   0   8      892.64      956.58     12.66 o 
  -4   0   8      175.35      179.12      3.94 o 
  -2   0   8      115.76       96.18      2.70 o 
   0   0   8        4.04        5.19      0.47 o 
   2   0   8     1714.96     1777.61     21.61 o 
   4   0   8       68.19       67.21      2.11 o 
   6   0   8       80.18       93.55      2.75 o 
 -12   1   8       15.00       20.35      1.02 o 
 -11   1   8       82.75       85.20      2.22 o 
 -10   1   8      132.82      140.27      3.61 o 
  -9   1   8       36.54       37.90      1.60 o 
  -8   1   8      884.91     1207.34     15.52 o 
  -7   1   8      138.61      137.61      3.56 o 
  -6   1   8       51.97       65.99      1.95 o 
  -5   1   8        0.45       -0.06      0.57 o 
  -4   1   8      310.68      260.64      4.98 o 
  -3   1   8      162.03      127.59      3.20 o 
  -2   1   8      104.11       85.87      2.54 o 
  -1   1   8      448.55      404.46      6.58 o 
   0   1   8       35.39       30.94      5.68 o 
   1   1   8        3.44        0.60      0.85 o 
   2   1   8      929.27      937.22     12.95 o 
   3   1   8       65.64       60.79      2.03 o 
   4   1   8     1728.83     1798.51     21.74 o 
   5   1   8       88.54       94.44      2.88 o 
   6   1   8       12.75       14.92      0.95 o 
   7   1   8       19.67       18.57      0.89 o 
 -12   2   8        6.13        7.41      0.69 o 
 -11   2   8      195.77      202.27      4.29 o 
 -10   2   8       90.62       89.17      2.38 o 
  -9   2   8       12.94       12.67      0.92 o 
  -8   2   8       13.74       16.49      1.09 o 
  -7   2   8      396.03      424.34      7.12 o 
  -6   2   8      170.55      190.72      4.24 o 
  -5   2   8      627.72      640.95      9.34 o 
  -4   2   8        1.29        1.51      0.57 o 
  -3   2   8        3.54        5.63      0.64 o 
  -2   2   8       51.87       39.86      1.43 o 
  -1   2   8       35.94       23.47      1.15 o 
   0   2   8        3.03        4.84      0.47 o 
   1   2   8      955.89      951.66     12.81 o 
   2   2   8        9.11        9.76      0.97 o 
   3   2   8      113.99      124.56      3.56 o 
   4   2   8       46.01       42.89      1.65 o 
   5   2   8        2.84        3.55      0.63 o 
   6   2   8       13.26       16.54      1.00 o 
   7   2   8       52.56       45.27      1.37 o 
 -12   3   8        1.28       -0.09      0.59 o 
 -11   3   8       43.67       41.11      1.53 o 
 -10   3   8        0.07        0.00      0.77 o 
  -9   3   8       12.18       14.54      1.02 o 
  -8   3   8      477.32      504.71      8.12 o 
  -7   3   8      413.21      424.24      7.18 o 
  -6   3   8       60.73       59.43      1.87 o 
  -5   3   8      322.46      299.99      5.62 o 
  -4   3   8      120.72       96.89      2.86 o 
  -3   3   8      925.95      792.11     10.96 o 
  -2   3   8        1.11        3.50      0.60 o 
  -1   3   8      111.94      111.35      3.05 o 
   0   3   8     1742.86     1562.16     37.60 o 
   1   3   8      132.34      138.95      3.63 o 
   2   3   8      154.94      154.92      4.01 o 
   3   3   8      283.62      286.40      5.73 o 
   4   3   8      560.33      531.44      8.45 o 
   5   3   8        9.83       10.05      0.86 o 
   6   3   8       21.05       20.30      1.04 o 
   7   3   8        1.69        2.28      0.44 o 
 -12   4   8       17.43       19.21      0.90 o 
 -11   4   8       53.35       53.44      1.62 o 
 -10   4   8       57.85       61.16      1.85 o 
  -9   4   8        2.71        2.79      0.69 o 
  -8   4   8      342.65      344.89      6.31 o 
  -7   4   8       17.87       23.62      1.26 o 
  -6   4   8      181.97      166.37      4.03 o 
  -5   4   8      155.21      136.68      3.56 o 
  -4   4   8      205.10      181.59      4.17 o 
  -3   4   8      960.84      832.52     11.51 o 
  -2   4   8       97.68       78.23      2.18 o 
  -1   4   8      752.36      672.62      9.79 o 
   0   4   8      373.54      353.60      5.44 o 
   1   4   8      396.57      403.52      6.97 o 
   2   4   8       64.45       72.91      2.20 o 
   3   4   8      205.89      199.57      4.59 o 
   4   4   8      109.96      116.28      3.33 o 
   5   4   8       94.62      102.07      2.93 o 
   6   4   8        3.05        4.52      0.58 o 
   7   4   8        3.69        4.81      0.46 o 
 -11   5   8        3.35        4.78      0.56 o 
 -10   5   8       14.64       13.12      0.92 o 
  -9   5   8      188.49      191.87      4.33 o 
  -8   5   8       31.72       34.53      1.48 o 
  -7   5   8       27.06       26.65      1.31 o 
  -6   5   8      273.69      266.74      5.39 o 
  -5   5   8       99.88       91.23      2.49 o 
  -4   5   8      162.79      154.63      3.87 o 
  -3   5   8      930.86      757.46     10.87 o 
  -2   5   8      111.17      107.86      3.13 o 
  -1   5   8       20.84       19.81      1.18 o 
   0   5   8      132.29      125.26      2.46 o 
   1   5   8      299.12      274.52      5.48 o 
   2   5   8       25.51       24.65      1.33 o 
   3   5   8       18.33       23.25      1.31 o 
   4   5   8        1.10        0.82      0.60 o 
   5   5   8      101.04       99.16      2.79 o 
   6   5   8       13.39       12.40      0.74 o 
 -11   6   8       81.39       80.12      2.16 o 
 -10   6   8        0.28        0.29      0.58 o 
  -9   6   8      114.85      112.02      3.11 o 
  -8   6   8       38.00       35.07      1.48 o 
  -7   6   8       63.94       66.37      2.09 o 
  -6   6   8     1929.96     1866.42     22.50 o 
  -5   6   8      346.88      316.81      6.10 o 
  -4   6   8        5.19        6.22      0.85 o 
  -3   6   8     2249.79     1930.82     23.18 o 
  -2   6   8        7.99        5.16      0.78 o 
  -1   6   8      631.63      556.73      8.82 o 
   0   6   8      489.59      465.01      5.56 o 
   1   6   8        5.88        4.97      0.70 o 
   2   6   8        0.18        0.57      0.61 o 
   3   6   8      216.29      200.02      4.52 o 
   4   6   8        4.13        7.19      0.80 o 
   5   6   8        0.72        0.50      0.57 o 
   6   6   8        0.05       -0.45      0.45 o 
 -11   7   8        2.33        3.22      0.40 o 
 -10   7   8        1.70        1.85      0.48 o 
  -9   7   8        3.01        3.80      0.64 o 
  -8   7   8      328.20      343.07      6.13 o 
  -7   7   8       26.53       30.99      1.41 o 
  -6   7   8       12.31       10.76      1.03 o 
  -5   7   8        6.41        5.26      0.88 o 
  -4   7   8       75.34       57.85      1.99 o 
  -3   7   8       71.88       65.70      2.11 o 
  -2   7   8       81.78       76.85      2.27 o 
  -1   7   8       12.81       12.10      0.98 o 
   0   7   8      318.86      342.30     21.07 o 
   1   7   8      123.98      119.12      3.35 o 
   2   7   8       33.56       35.65      1.54 o 
   3   7   8       58.96       56.36      1.85 o 
   4   7   8      153.14      148.71      3.47 o 
   5   7   8        4.31        4.16      0.54 o 
 -10   8   8      142.48      144.71      2.98 o 
  -9   8   8       17.42       17.69      0.92 o 
  -8   8   8       25.51       25.98      1.19 o 
  -7   8   8      128.50      135.36      3.51 o 
  -6   8   8      731.37      712.45     10.40 o 
  -5   8   8      215.17      208.90      4.68 o 
  -4   8   8        3.84        6.18      0.79 o 
  -3   8   8      724.26      615.17      9.56 o 
  -2   8   8       38.89       30.22      1.46 o 
  -1   8   8       59.61       50.48      1.88 o 
   0   8   8      118.62      132.02      4.56 o 
   1   8   8       90.45       84.69      2.29 o 
   2   8   8       38.67       34.54      1.42 o 
   3   8   8       57.05       75.63      2.03 o 
   4   8   8        7.05        9.32      0.71 o 
   5   8   8        9.92        9.50      0.59 o 
  -9   9   8       60.49       62.65      1.84 o 
  -8   9   8        0.02       -0.49      0.49 o 
  -7   9   8       31.55       31.68      1.31 o 
  -6   9   8        0.79        0.83      0.64 o 
  -5   9   8       11.87        9.70      0.91 o 
  -4   9   8       56.35       49.78      1.78 o 
  -3   9   8      302.57      259.54      5.36 o 
  -2   9   8        5.54        5.83      0.77 o 
  -1   9   8      186.22      179.38      4.39 o 
   0   9   8        2.42        3.47      0.46 o 
   1   9   8        4.12        9.08      0.81 o 
   2   9   8       28.08       28.83      1.21 o 
   3   9   8        9.22       13.93      0.81 o 
   4   9   8        4.39        6.85      0.55 o 
  -8  10   8       55.55       57.28      1.77 o 
  -7  10   8       85.26       91.56      2.42 o 
  -6  10   8      182.77      186.20      3.93 o 
  -5  10   8       72.48       71.88      1.98 o 
  -4  10   8       13.00       15.62      0.97 o 
  -3  10   8       14.26       10.60      0.85 o 
  -2  10   8       16.15       18.66      1.10 o 
  -1  10   8      127.66      128.60      3.44 o 
   0  10   8        1.83        3.85      0.43 o 
   1  10   8        0.12        0.17      0.42 o 
   2  10   8      131.43      128.31      2.93 o 
   3  10   8       44.73       50.06      1.57 o 
  -7  11   8        2.65        3.64      0.44 o 
  -6  11   8       22.32       22.07      0.96 o 
  -5  11   8        7.04        6.06      0.60 o 
  -4  11   8       69.82       67.43      1.83 o 
  -3  11   8       99.30      105.93      2.87 o 
  -2  11   8       19.32       20.83      1.04 o 
  -1  11   8        4.36        3.53      0.55 o 
   0  11   8      158.35      165.44      4.47 o 
   1  11   8        0.88        1.58      0.42 o 
  -4  12   8        8.31        8.76      0.59 o 
  -3  12   8       37.40       44.59      1.35 o 
  -2  12   8      113.57      147.18      3.10 o 
  -1  12   8       20.83       31.36      1.06 o 
 -11   0   9      481.72      503.24      7.65 o 
  -9   0   9      166.84      194.05      4.42 o 
  -7   0   9      404.14      393.37      6.86 o 
  -5   0   9      301.86      297.92      5.65 o 
  -3   0   9      394.53      306.67      5.75 o 
  -1   0   9     1866.92     1600.25     19.50 o 
   1   0   9      906.70      952.43     13.29 o 
   3   0   9        1.79        0.76      0.73 o 
   5   0   9       32.83       35.73      1.38 o 
 -12   1   9        3.26        3.47      0.57 o 
 -11   1   9        1.53        0.66      0.74 o 
 -10   1   9       62.31       61.26      1.90 o 
  -9   1   9      228.29      234.18      4.90 o 
  -8   1   9      416.35      428.76      7.25 o 
  -7   1   9        0.37        2.00      0.62 o 
  -6   1   9       13.86       12.42      0.96 o 
  -5   1   9      118.86      116.36      3.28 o 
  -4   1   9      171.35      145.97      3.69 o 
  -3   1   9        3.12        3.36      0.63 o 
  -2   1   9      140.41      128.95      3.43 o 
  -1   1   9      221.62      198.65      4.40 o 
   0   1   9      106.16       98.69      2.17 o 
   1   1   9      547.69      524.06      8.61 o 
   2   1   9       17.25       20.83      1.28 o 
   3   1   9      255.44      279.83      5.61 o 
   4   1   9        5.99        8.13      0.80 o 
   5   1   9       42.65       47.09      1.59 o 
   6   1   9       56.82       57.74      1.56 o 
 -12   2   9        1.35        3.26      0.46 o 
 -11   2   9       32.70       37.40      1.39 o 
 -10   2   9      187.44      205.55      4.37 o 
  -9   2   9      114.17      131.84      3.54 o 
  -8   2   9       96.86      101.07      3.09 o 
  -7   2   9        4.27        4.49      0.74 o 
  -6   2   9      353.76      340.30      6.22 o 
  -5   2   9        0.23        0.26      0.53 o 
  -4   2   9       49.12       43.88      1.67 o 
  -3   2   9      260.42      215.83      4.65 o 
  -2   2   9        1.76        2.99      0.54 o 
  -1   2   9        0.00        0.10      0.56 o 
   0   2   9      244.79      201.78      3.23 o 
   1   2   9     1476.87     1419.62     18.07 o 
   2   2   9       74.59       78.58      2.34 o 
   3   2   9      112.64       99.29      3.07 o 
   4   2   9       78.14       86.34      2.73 o 
   5   2   9       84.57       78.59      2.44 o 
   6   2   9        3.71        5.26      0.58 o 
 -12   3   9        0.34        0.12      0.53 o 
 -11   3   9       25.99       25.96      1.17 o 
 -10   3   9       48.71       49.31      1.73 o 
  -9   3   9       54.43       50.54      1.79 o 
  -8   3   9       65.50       62.81      1.99 o 
  -7   3   9        3.76        3.06      0.66 o 
  -6   3   9       96.69      109.48      3.21 o 
  -5   3   9        1.00        0.05      0.57 o 
  -4   3   9       47.20       47.39      1.72 o 
  -3   3   9      309.38      249.17      5.16 o 
  -2   3   9     1723.99     1464.72     18.25 o 
  -1   3   9      612.61      501.31      8.13 o 
   0   3   9        5.34        4.62      0.52 o 
   1   3   9      432.20      435.02      7.51 o 
   2   3   9       57.25       54.81      1.98 o 
   3   3   9       31.05       28.99      1.39 o 
   4   3   9      151.54      148.18      3.63 o 
   5   3   9       21.38       18.94      1.00 o 
   6   3   9       10.73        8.34      0.64 o 
 -11   4   9      301.33      318.93      5.29 o 
 -10   4   9      102.31      111.03      3.01 o 
  -9   4   9      164.25      168.02      3.98 o 
  -8   4   9       35.81       39.16      1.59 o 
  -7   4   9       62.41       60.47      1.97 o 
  -6   4   9       95.51       94.51      2.98 o 
  -5   4   9        9.35        9.28      0.90 o 
  -4   4   9      175.75      186.13      4.38 o 
  -3   4   9      921.36      735.48     10.74 o 
  -2   4   9      202.48      168.26      4.13 o 
  -1   4   9       88.05       80.35      2.31 o 
   0   4   9       79.81       80.86      1.67 o 
   1   4   9        4.34        3.39      0.68 o 
   2   4   9      143.80      145.84      3.91 o 
   3   4   9        3.55        3.93      0.66 o 
   4   4   9       24.54       19.56      1.08 o 
   5   4   9      169.05      165.78      3.48 o 
 -11   5   9       66.17       64.29      1.94 o 
 -10   5   9       12.19       10.69      0.87 o 
  -9   5   9       26.71       29.59      1.33 o 
  -8   5   9      280.12      278.75      5.43 o 
  -7   5   9       40.58       47.64      1.75 o 
  -6   5   9     1138.31     1126.31     14.84 o 
  -5   5   9        0.98        0.00      0.70 o 
  -4   5   9      421.63      380.47      6.88 o 
  -3   5   9       45.98       38.07      1.61 o 
  -2   5   9      131.25      113.96      3.38 o 
  -1   5   9       98.41       98.61      3.11 o 
   0   5   9      921.48      829.21     33.73 o 
   1   5   9      221.33      214.55      4.77 o 
   2   5   9       56.67       58.34      1.96 o 
   3   5   9        0.16        1.84      0.57 o 
   4   5   9       98.58      100.76      2.73 o 
   5   5   9        0.59        0.42      0.46 o 
 -11   6   9       30.63       30.54      1.04 o 
 -10   6   9        4.09        5.00      0.60 o 
  -9   6   9      125.59      120.49      3.16 o 
  -8   6   9       17.75       15.32      1.02 o 
  -7   6   9        7.28       12.01      0.92 o 
  -6   6   9      654.24      646.31      9.73 o 
  -5   6   9       83.41       80.30      2.32 o 
  -4   6   9       10.87       12.46      1.02 o 
  -3   6   9      185.27      173.20      4.26 o 
  -2   6   9      123.12      102.18      3.20 o 
  -1   6   9       13.48       13.79      1.05 o 
   0   6   9       10.31       12.17      1.93 o 
   1   6   9       84.71       77.80      2.21 o 
   2   6   9       64.55       66.38      2.02 o 
   3   6   9        3.85        3.75      0.59 o 
   4   6   9       31.21       29.13      1.17 o 
   5   6   9       19.17       23.35      0.91 o 
 -10   7   9       11.40       15.25      0.83 o 
  -9   7   9      759.73      750.13     10.03 o 
  -8   7   9        4.96        5.16      0.70 o 
  -7   7   9      111.12      110.04      3.11 o 
  -6   7   9      873.30      817.10     11.48 o 
  -5   7   9       91.04       82.76      2.30 o 
  -4   7   9      391.37      350.93      6.50 o 
  -3   7   9      342.92      299.57      5.90 o 
  -2   7   9      169.36      151.56      3.99 o 
  -1   7   9        5.06        8.02      0.82 o 
   0   7   9        9.49        5.07      0.51 o 
   1   7   9       30.20       36.58      1.47 o 
   2   7   9        0.04        0.07      0.63 o 
   3   7   9       15.20       12.68      0.82 o 
   4   7   9       30.73       26.49      1.01 o 
  -9   8   9        5.53        6.81      0.66 o 
  -8   8   9       36.79       36.59      1.35 o 
  -7   8   9      186.10      212.57      4.33 o 
  -6   8   9      214.29      204.25      4.39 o 
  -5   8   9        0.10        0.00      0.58 o 
  -4   8   9        0.14        0.54      0.57 o 
  -3   8   9      115.08      106.71      3.19 o 
  -2   8   9        3.39        1.49      0.66 o 
  -1   8   9       51.93       61.05      2.04 o 
   0   8   9       14.21       12.46      0.80 o 
   1   8   9       53.72       46.53      1.58 o 
   2   8   9       99.36      100.46      2.75 o 
   3   8   9       36.81       43.26      1.35 o 
  -8   9   9      205.97      234.97      4.14 o 
  -7   9   9        0.05        0.16      0.49 o 
  -6   9   9       83.97       84.16      2.52 o 
  -5   9   9       28.87       30.96      1.28 o 
  -4   9   9       39.13       41.52      1.56 o 
  -3   9   9       10.98        5.22      0.72 o 
  -2   9   9       17.08       15.34      1.06 o 
  -1   9   9       16.88       20.19      1.18 o 
   0   9   9       72.04       82.32      1.80 o 
   1   9   9        3.89        3.21      0.52 o 
   2   9   9       17.87       19.62      0.94 o 
  -7  10   9        5.41        6.04      0.55 o 
  -6  10   9       10.12       18.00      0.84 o 
  -5  10   9       90.86       94.73      2.60 o 
  -4  10   9       63.43       65.07      1.81 o 
  -3  10   9      125.45      143.14      3.47 o 
  -2  10   9       65.81       80.26      2.49 o 
  -1  10   9        5.86        2.68      0.58 o 
   0  10   9       17.38       17.81      1.12 o 
   1  10   9       12.50       14.65      0.76 o 
  -5  11   9       61.53       80.57      2.10 o 
  -4  11   9       14.90       13.67      0.76 o 
  -3  11   9        0.11       -0.38      0.38 o 
  -2  11   9       12.77       16.72      0.83 o 
  -1  11   9      150.16      150.60      3.05 o 
 -12   0  10       38.28       39.42      1.22 o 
 -10   0  10       10.11       13.42      0.87 o 
  -8   0  10       96.02      100.11      3.08 o 
  -6   0  10        1.68        2.47      0.60 o 
  -4   0  10      476.85      447.80      7.57 o 
  -2   0  10     1246.78     1000.10     13.59 o 
   0   0  10      344.76      364.74      4.80 o 
   2   0  10      101.76      105.74      3.20 o 
   4   0  10       92.06       94.07      2.67 o 
 -12   1  10      105.41      117.68      2.55 o 
 -11   1  10       11.83       13.43      0.81 o 
 -10   1  10       54.76       51.75      1.67 o 
  -9   1  10       17.83       20.44      1.10 o 
  -8   1  10      100.01      105.58      3.09 o 
  -7   1  10       91.17       94.24      2.96 o 
  -6   1  10      123.70      121.43      3.42 o 
  -5   1  10       60.95       51.42      1.82 o 
  -4   1  10      231.14      224.59      4.88 o 
  -3   1  10       34.25       24.94      1.36 o 
  -2   1  10      264.14      223.58      4.94 o 
  -1   1  10      144.96      116.13      3.39 o 
   0   1  10      347.47      304.73      4.53 o 
   1   1  10       35.10       40.59      1.72 o 
   2   1  10       17.97       21.65      1.25 o 
   3   1  10        1.96        2.90      0.57 o 
   4   1  10       50.56       51.85      1.63 o 
   5   1  10        0.32        0.81      0.44 o 
 -11   2  10      289.61      283.42      4.92 o 
 -10   2  10       23.77       24.85      1.17 o 
  -9   2  10        1.64        0.92      0.56 o 
  -8   2  10        7.36        8.93      0.81 o 
  -7   2  10       58.53       51.68      1.79 o 
  -6   2  10        3.48        4.95      0.70 o 
  -5   2  10      475.81      469.36      7.82 o 
  -4   2  10      272.39      240.81      5.13 o 
  -3   2  10      281.00      218.35      4.83 o 
  -2   2  10      468.00      383.54      6.91 o 
  -1   2  10        1.70        0.94      1.02 o 
   0   2  10      185.56      180.81      3.14 o 
   1   2  10      100.03      105.79      3.32 o 
   2   2  10       13.01        8.87      0.81 o 
   3   2  10        7.69        9.07      0.78 o 
   4   2  10       13.41       15.88      0.97 o 
   5   2  10      314.71      336.64      5.20 o 
 -11   3  10       61.56       55.71      1.55 o 
 -10   3  10        7.39        7.73      0.76 o 
  -9   3  10       31.28       27.46      1.30 o 
  -8   3  10       13.08       12.74      0.97 o 
  -7   3  10       83.01       85.65      2.35 o 
  -6   3  10      471.97      453.51      7.60 o 
  -5   3  10       22.71       22.79      1.31 o 
  -4   3  10      382.12      332.82      6.28 o 
  -3   3  10       84.16       68.55      2.13 o 
  -2   3  10      172.68      125.01      3.57 o 
  -1   3  10       24.47       22.60      1.29 o 
   0   3  10      160.07      132.57      2.61 o 
   1   3  10       64.69       69.00      2.19 o 
   2   3  10      278.16      259.70      5.29 o 
   3   3  10       10.23        7.34      0.78 o 
   4   3  10       45.75       39.88      1.38 o 
   5   3  10       11.74       10.83      0.64 o 
 -11   4  10       11.57       12.94      0.76 o 
 -10   4  10       31.53       28.04      1.16 o 
  -9   4  10      188.82      193.14      4.12 o 
  -8   4  10        4.12        3.06      0.69 o 
  -7   4  10      111.89      126.18      3.40 o 
  -6   4  10      318.19      323.52      6.08 o 
  -5   4  10      857.04      814.52     11.63 o 
  -4   4  10      255.80      222.44      4.91 o 
  -3   4  10      308.54      247.78      5.27 o 
  -2   4  10      608.97      513.96      8.43 o 
  -1   4  10      134.43      109.90      3.39 o 
   0   4  10        3.37        1.52      0.46 o 
   1   4  10       52.66       55.68      1.91 o 
   2   4  10       61.99       61.74      1.96 o 
   3   4  10       98.82       98.48      2.77 o 
   4   4  10      106.71      108.54      2.65 o 
 -11   5  10        1.70        2.10      0.40 o 
 -10   5  10       48.29       50.02      1.50 o 
  -9   5  10      659.39      670.20      9.38 o 
  -8   5  10        2.96        6.19      0.78 o 
  -7   5  10        0.11        0.29      0.66 o 
  -6   5  10        1.46        0.97      0.59 o 
  -5   5  10       32.47       26.44      1.37 o 
  -4   5  10       48.55       43.42      1.70 o 
  -3   5  10        6.88        2.90      0.79 o 
  -2   5  10       65.07       60.42      2.06 o 
  -1   5  10      142.82      130.44      3.77 o 
   0   5  10        1.04        1.08      1.03 o 
   1   5  10       69.61       63.70      1.96 o 
   2   5  10       23.62       25.40      1.24 o 
   3   5  10      116.43      112.56      2.88 o 
   4   5  10        1.15        1.57      0.38 o 
 -10   6  10       48.99       52.89      1.44 o 
  -9   6  10      437.95      439.82      6.66 o 
  -8   6  10       31.43       34.60      1.38 o 
  -7   6  10      368.49      365.76      6.29 o 
  -6   6  10       74.17       72.42      2.10 o 
  -5   6  10      149.71      142.54      3.72 o 
  -4   6  10      103.83       97.76      3.06 o 
  -3   6  10      522.23      423.07      7.35 o 
  -2   6  10       90.03       83.55      2.45 o 
  -1   6  10        3.46        3.03      0.54 o 
   0   6  10        6.61        6.22      0.55 o 
   1   6  10      230.09      228.74      4.76 o 
   2   6  10        6.57       10.93      0.88 o 
   3   6  10        4.79        6.97      0.60 o 
  -9   7  10       21.86       24.28      0.98 o 
  -8   7  10        4.51        7.22      0.65 o 
  -7   7  10       15.57       18.46      0.99 o 
  -6   7  10      404.43      399.43      6.65 o 
  -5   7  10        5.53        5.21      0.72 o 
  -4   7  10        3.52        5.72      0.64 o 
  -3   7  10        6.81        5.98      0.74 o 
  -2   7  10      100.15       98.14      2.56 o 
  -1   7  10        0.15        0.16      0.50 o 
   0   7  10        2.38        1.46      0.35 o 
   1   7  10        0.07        0.38      0.48 o 
   2   7  10      234.92      267.44      4.79 o 
   3   7  10        3.51        4.59      0.56 o 
  -9   8  10       76.56       74.93      1.91 o 
  -8   8  10       78.55       79.49      2.18 o 
  -7   8  10       76.76       73.47      2.20 o 
  -6   8  10        5.66        7.88      0.72 o 
  -5   8  10      110.74      104.37      2.86 o 
  -4   8  10        0.86        1.54      0.49 o 
  -3   8  10       55.94       59.33      1.90 o 
  -2   8  10       48.69       52.72      1.82 o 
  -1   8  10        5.82        6.20      0.68 o 
   0   8  10       15.05       11.71      0.55 o 
   1   8  10       21.64       26.78      1.10 o 
   2   8  10        8.02        9.68      0.65 o 
  -7   9  10        0.64        0.94      0.40 o 
  -6   9  10        0.96        2.57      0.46 o 
  -5   9  10       92.65      105.12      2.72 o 
  -4   9  10       17.45       20.85      1.04 o 
  -3   9  10        4.19        2.67      0.61 o 
  -2   9  10        0.11        0.12      0.57 o 
  -1   9  10      219.73      219.49      4.22 o 
   0   9  10       29.59       33.93      0.82 o 
   1   9  10        1.26        1.95      0.40 o 
  -6  10  10       30.66       32.49      1.03 o 
  -5  10  10        2.75        3.07      0.56 o 
  -4  10  10      154.34      185.99      3.60 o 
  -3  10  10       19.66       26.19      1.06 o 
  -2  10  10       33.29       40.44      1.27 o 
  -1  10  10        0.02        0.00      0.37 o 
 -11   0  11      137.20      144.27      3.00 o 
  -9   0  11      142.90      169.32      3.78 o 
  -7   0  11      145.92      141.96      3.70 o 
  -5   0  11       23.52       21.27      1.20 o 
  -3   0  11      642.14      563.40      8.94 o 
  -1   0  11      238.97      236.63      5.15 o 
   1   0  11       72.82       76.51      2.24 o 
   3   0  11        0.16        0.34      0.60 o 
 -11   1  11       10.68       11.83      0.70 o 
 -10   1  11       23.67       23.42      1.04 o 
  -9   1  11       36.60       42.81      1.51 o 
  -8   1  11        4.86        4.15      0.68 o 
  -7   1  11       38.47       38.57      1.58 o 
  -6   1  11      118.35      101.75      3.06 o 
  -5   1  11      467.07      443.87      7.54 o 
  -4   1  11        3.78        2.94      0.69 o 
  -3   1  11       65.24       65.63      2.09 o 
  -2   1  11        5.35        5.26      0.82 o 
  -1   1  11       55.59       63.21      2.08 o 
   0   1  11       24.21       23.03      0.91 o 
   1   1  11       40.58       41.16      1.59 o 
   2   1  11      350.57      361.16      6.21 o 
   3   1  11       28.27       32.94      1.26 o 
   4   1  11       57.77       56.96      1.75 o 
 -11   2  11        0.35        0.27      0.50 o 
 -10   2  11        0.67        1.46      0.43 o 
  -9   2  11        4.44        2.91      0.61 o 
  -8   2  11       32.57       34.94      1.40 o 
  -7   2  11       79.60       82.18      2.28 o 
  -6   2  11       12.71       15.58      1.06 o 
  -5   2  11       74.79       78.97      2.27 o 
  -4   2  11       66.47       54.34      1.90 o 
  -3   2  11      744.46      628.86      9.68 o 
  -2   2  11       93.87       80.01      2.33 o 
  -1   2  11       64.22       51.46      1.87 o 
   0   2  11        1.70        4.90      1.18 o 
   1   2  11       11.34       11.31      0.92 o 
   2   2  11        1.07        0.46      0.74 o 
   3   2  11       20.20       17.33      0.94 o 
   4   2  11       47.47       49.43      1.30 o 
 -11   3  11        6.55        8.69      0.58 o 
 -10   3  11        0.94        1.30      0.50 o 
  -9   3  11       27.95       28.73      1.23 o 
  -8   3  11      460.79      464.41      7.34 o 
  -7   3  11      199.53      203.58      4.44 o 
  -6   3  11       79.30       69.21      2.11 o 
  -5   3  11      191.57      181.90      4.26 o 
  -4   3  11       15.74       12.78      0.98 o 
  -3   3  11        0.63        0.41      0.64 o 
  -2   3  11      249.21      226.31      5.01 o 
  -1   3  11       86.09       78.93      2.38 o 
   0   3  11       77.12       66.70      1.47 o 
   1   3  11      115.57      113.82      3.23 o 
   2   3  11      137.91      150.71      3.53 o 
   3   3  11       17.65       20.68      0.95 o 
 -10   4  11       12.54       13.43      0.80 o 
  -9   4  11      136.90      134.53      3.13 o 
  -8   4  11        5.27        6.18      0.76 o 
  -7   4  11      301.36      298.73      5.55 o 
  -6   4  11        5.00        2.71      0.64 o 
  -5   4  11       72.92       67.91      2.07 o 
  -4   4  11      135.79      123.80      3.46 o 
  -3   4  11        7.99        5.47      0.78 o 
  -2   4  11        2.00        0.57      0.58 o 
  -1   4  11      152.91      138.90      3.76 o 
   0   4  11      126.53      124.21      2.40 o 
   1   4  11       90.33       86.53      2.71 o 
   2   4  11       32.21       29.70      1.21 o 
   3   4  11       52.38       55.00      1.45 o 
 -10   5  11      157.37      166.28      3.15 o 
  -9   5  11       14.00       13.00      0.78 o 
  -8   5  11      207.39      213.45      4.21 o 
  -7   5  11       32.60       36.17      1.42 o 
  -6   5  11      570.97      539.89      8.26 o 
  -5   5  11      190.90      182.50      4.20 o 
  -4   5  11       65.02       60.63      1.92 o 
  -3   5  11        1.72        1.91      0.48 o 
  -2   5  11       33.69       32.59      1.47 o 
  -1   5  11        6.37        4.62      0.67 o 
   0   5  11       15.95       15.42      1.01 o 
   1   5  11       13.86       12.43      0.85 o 
   2   5  11       35.21       31.35      1.20 o 
  -9   6  11      221.23      239.04      4.11 o 
  -8   6  11        2.43        2.23      0.55 o 
  -7   6  11       11.50        9.13      0.80 o 
  -6   6  11       27.42       30.77      1.29 o 
  -5   6  11        4.72        5.11      0.65 o 
  -4   6  11       59.13       55.83      1.80 o 
  -3   6  11       40.77       38.94      1.54 o 
  -2   6  11       23.76       25.59      1.29 o 
  -1   6  11       46.63       43.76      1.62 o 
   0   6  11       56.44       46.82      1.11 o 
   1   6  11      157.27      189.27      3.90 o 
   2   6  11        4.52        3.05      0.47 o 
  -8   7  11      108.57      109.75      2.56 o 
  -7   7  11       20.05       19.60      0.92 o 
  -6   7  11        1.98        1.30      0.41 o 
  -5   7  11       20.78       26.48      1.18 o 
  -4   7  11        0.02        0.39      0.53 o 
  -3   7  11        9.51        9.25      0.76 o 
  -2   7  11       36.05       30.55      1.31 o 
  -1   7  11       52.94       55.96      1.71 o 
   0   7  11        0.25       -0.28      0.44 o 
   1   7  11       15.84       22.27      0.98 o 
  -7   8  11        5.29        5.77      0.58 o 
  -6   8  11        0.18       -0.12      0.38 o 
  -5   8  11       14.39       14.66      0.88 o 
  -4   8  11       50.05       59.32      1.73 o 
  -3   8  11        5.71       10.95      0.81 o 
  -2   8  11        1.06        1.99      0.52 o 
  -1   8  11      184.59      204.05      3.87 o 
   0   8  11       61.15       62.99      1.31 o 
  -5   9  11        0.01        0.33      0.38 o 
  -4   9  11        0.81        0.47      0.40 o 
  -3   9  11        0.05        0.40      0.40 o 
  -2   9  11       98.29      123.13      2.64 o 
 -10   0  12      114.52      130.04      2.82 o 
  -8   0  12      278.98      291.84      5.21 o 
  -6   0  12        9.82        6.22      0.78 o 
  -4   0  12      161.58      169.25      4.01 o 
  -2   0  12       92.92       91.63      2.43 o 
   0   0  12       74.07       89.98      1.77 o 
   2   0  12       12.84       15.79      0.81 o 
 -10   1  12        6.06        7.57      0.62 o 
  -9   1  12        0.48        2.99      0.54 o 
  -8   1  12       10.44       10.23      0.79 o 
  -7   1  12       72.04       66.67      1.94 o 
  -6   1  12      619.69      594.28      8.90 o 
  -5   1  12        1.97        1.88      0.56 o 
  -4   1  12       25.39       28.42      1.36 o 
  -3   1  12        5.66       10.61      0.86 o 
  -2   1  12       18.84       19.75      1.14 o 
  -1   1  12        0.25        0.26      0.63 o 
   0   1  12        1.59        1.03      0.42 o 
   1   1  12       59.77       64.72      1.81 o 
   2   1  12       15.81       20.13      0.91 o 
 -10   2  12       17.35       16.89      0.84 o 
  -9   2  12      182.33      179.72      3.62 o 
  -8   2  12       15.60       17.84      0.96 o 
  -7   2  12        1.22        2.03      0.60 o 
  -6   2  12       10.48       10.01      0.87 o 
  -5   2  12       56.60       61.74      1.91 o 
  -4   2  12        0.09        1.33      0.43 o 
  -3   2  12        2.84        1.58      0.60 o 
  -2   2  12        0.34        1.38      0.63 o 
  -1   2  12      473.94      482.20      7.79 o 
   0   2  12        3.26        5.02      0.51 o 
   1   2  12      141.54      155.68      3.44 o 
   2   2  12       15.93       17.21      0.85 o 
 -10   3  12      162.55      167.74      3.12 o 
  -9   3  12        1.92        1.65      0.47 o 
  -8   3  12        1.09        0.94      0.54 o 
  -7   3  12        6.40        9.45      0.78 o 
  -6   3  12      150.06      146.29      3.52 o 
  -5   3  12       77.58       73.50      2.05 o 
  -4   3  12      191.52      190.27      4.23 o 
  -3   3  12        2.55        1.26      0.62 o 
  -2   3  12      104.58       99.59      3.04 o 
  -1   3  12       10.12        7.23      0.71 o 
   0   3  12       27.66       28.13      0.88 o 
   1   3  12        0.58        0.40      0.42 o 
   2   3  12       42.45       39.61      1.18 o 
  -9   4  12       11.18       13.42      0.72 o 
  -8   4  12       73.51       75.29      2.20 o 
  -7   4  12       47.65       49.82      1.56 o 
  -6   4  12       50.57       53.24      1.66 o 
  -5   4  12       65.84       64.93      1.91 o 
  -4   4  12       42.27       41.19      1.55 o 
  -3   4  12       68.85       69.35      2.04 o 
  -2   4  12       77.28       72.30      2.10 o 
  -1   4  12        1.92        1.21      0.54 o 
   0   4  12       59.97       68.15      5.77 o 
   1   4  12        2.04        0.49      0.50 o 
  -9   5  12       33.45       34.52      1.08 o 
  -8   5  12       72.97       73.67      2.08 o 
  -7   5  12       73.78       76.68      2.22 o 
  -6   5  12        0.09        0.19      0.38 o 
  -5   5  12       16.93       20.99      1.00 o 
  -4   5  12       16.00       16.55      1.02 o 
  -3   5  12      167.94      176.26      4.00 o 
  -2   5  12        0.11       -0.54      0.54 o 
  -1   5  12       25.14       24.20      1.07 o 
   0   5  12       23.55       27.70      1.46 o 
   1   5  12       72.44       78.44      2.07 o 
  -8   6  12        9.57       11.10      0.65 o 
  -7   6  12       13.79       15.16      0.79 o 
  -6   6  12        0.90        0.90      0.41 o 
  -5   6  12       92.39      101.02      2.67 o 
  -4   6  12       16.42       21.86      1.02 o 
  -3   6  12        4.20        4.11      0.63 o 
  -2   6  12        4.81        3.53      0.61 o 
  -1   6  12       24.46       23.37      1.00 o 
   0   6  12        1.86        2.89      0.34 o 
  -7   7  12       11.00       10.17      0.61 o 
  -6   7  12       20.13       19.59      0.86 o 
  -5   7  12        6.02        9.35      0.70 o 
  -4   7  12       84.19       96.90      2.51 o 
  -3   7  12        2.27        4.20      0.57 o 
  -2   7  12      510.05      633.08      8.38 o 
  -1   7  12        4.26        5.50      0.54 o 
  -9   0  13      248.34      245.26      4.02 o 
  -7   0  13       36.41       43.38      1.37 o 
  -5   0  13       72.50       88.14      2.53 o 
  -3   0  13        0.11        0.50      0.59 o 
  -1   0  13       39.34       46.06      1.47 o 
  -9   1  13       42.90       42.35      1.19 o 
  -8   1  13        1.33        2.15      0.42 o 
  -7   1  13       37.48       44.47      1.39 o 
  -6   1  13        1.81        1.88      0.48 o 
  -5   1  13       22.03       22.26      1.05 o 
  -4   1  13      240.75      250.63      4.76 o 
  -3   1  13       36.31       42.80      1.52 o 
  -2   1  13      127.31      146.14      3.40 o 
  -1   1  13        9.65       10.29      0.72 o 
   0   1  13        1.16        0.79      0.28 o 
  -9   2  13      211.14      218.24      3.65 o 
  -8   2  13        8.99        7.42      0.64 o 
  -7   2  13       68.51       73.25      2.15 o 
  -6   2  13       21.44       30.98      1.19 o 
  -5   2  13        8.26        7.14      0.70 o 
  -4   2  13        2.51        1.57      0.56 o 
  -3   2  13        4.03        3.59      0.70 o 
  -2   2  13       46.77       47.41      1.51 o 
  -1   2  13       17.49       14.16      0.83 o 
   0   2  13       33.45       40.10      1.14 o 
  -8   3  13       48.56       52.93      1.39 o 
  -7   3  13       30.33       28.65      1.08 o 
  -6   3  13       61.92       65.88      2.03 o 
  -5   3  13       25.49       27.04      1.12 o 
  -4   3  13       57.29       67.16      1.83 o 
  -3   3  13       67.57       91.82      2.57 o 
  -2   3  13       60.75       83.59      2.33 o 
  -1   3  13       48.56       55.20      1.48 o 
   0   3  13       21.05       29.07      0.75 o 
  -8   4  13       10.54        8.39      0.60 o 
  -7   4  13       76.54       89.85      2.26 o 
  -6   4  13       32.57       37.65      1.24 o 
  -5   4  13       63.00       68.43      1.77 o 
  -4   4  13       27.74       29.21      1.16 o 
  -3   4  13        4.84        7.57      0.68 o 
  -2   4  13       28.73       36.68      1.23 o 
  -1   4  13       67.68       74.15      1.94 o 
  -7   5  13        3.08        3.49      0.44 o 
  -6   5  13        0.45        0.36      0.41 o 
  -5   5  13       21.00       26.55      1.08 o 
  -4   5  13       39.15       41.40      1.29 o 
  -3   5  13       12.94       14.65      0.79 o 
  -2   5  13       34.82       32.53      1.03 o 
  -6   0  14       77.39       97.71      2.26 o 
  -4   0  14       37.96       40.96      1.24 o 
  -6   1  14        0.57        0.26      0.51 o 
  -5   1  14       25.36       25.18      0.99 o 
  -4   1  14        9.97       12.21      0.72 o 
  -3   1  14       47.59       63.98      1.78 o 
  -5   2  14      156.03      203.43      3.61 o 
  -4   2  14        0.03        0.12      0.47 o 
                                                 
